# Supplementary material for: Increased sucrose levels mediate selective mRNA translation in Arabidopsis
Source: BMC Plant Biol. 2014 Nov 18;14:306. doi: 10.1186/s12870-014-0306-3 (PMC4252027; doi:10.1186/s12870-014-0306-3)
Supplement: Additional file 1: Table S1. — Changes in metabolite concentrations induced by sucrose treatments in the light and in the dark. Values represent the relative peak areas observed for the different metabolites. Asterisks denote a significant difference to the light control, diamond symbol denotes a significant difference to the dark control (Student’s t-test with Bonferroni correction for multiple testing, p < 0.05). [file 12870_2014_306_MOESM1_ESM.xls]

## Sheet: Table S1
	Additional File 1 – Table S1
	Changes in relative metabolite concentrations induced by sucrose treatments in the light and in the dark. Values represent the relative peak areas observed for the different metabolites. Asterisks denote a significant difference to the light control, diamond symbol denotes a significant difference to the dark control (Student’s t-test with Bonferroni correction for multiple testing, p<0.05).
	metabolites	light control				light sucrose				dark control				dark sucrose
	sugars and related compounds
	Glycerol-3-phosphate	2956.3	±	267.995		1426.65	±	258.175	*	2271.58	±	569.282		1886.16	±	523.104
	Hexoses	3554.55	±	1460.47		663579	±	57195.7	*	3329.96	±	1350.73		360315	±	48552.6	◊
	Hexose-6-phosphates	2644.38	±	255.381		6184.88	±	722.932	*	3369.31	±	427.524		4127.44	±	1033.73
	Inositol	10697.4	±	2146.86		9445.74	±	677.275		10882.7	±	1596.1		9348.78	±	2215.93
	Sorbitol	932821	±	143370		71466.7	±	36554.1	*	918495	±	157720		44438.3	±	27839.1	◊
	Sucrose	34139.8	±	14380.9		1.82553e+06	±	284395	*	50313.9	±	18990.3		1.88174e+06	±	165140	◊
	amino acids and derivatives
	4-Aminobutyric Acid	1003.6	±	385.87		976.388	±	417.857		1156.71	±	472.033		1397.2	±	318.387
	Alanine	1811.82	±	168.593		1745.34	±	125.263		1890.39	±	165.931		1701.18	±	112.983
	Arginine	29560.1	±	6249.19		29700.6	±	4172.02		34729.4	±	3810.4		31921.4	±	5556.07
	Asparagine	34432.6	±	10435.8		45915.9	±	8519.33		41826.8	±	9758.16		45320.1	±	9619.15
	Aspartic Acid	25272	±	6478.32		32585	±	3658.76		22097.2	±	2534.11		26603.8	±	6194.9
	Glutamic Acid	20100.1	±	4597.62		29500.2	±	3700.93		24423.7	±	4054.52		36504.1	±	11764.4
	Glutamine	388233	±	119648		801288	±	104566	*	433351	±	115790		486084	±	107163
	Glycine	6218.22	±	2109.31		67873.2	±	19311.7	*	2072.64	±	1316.33		5315.64	±	3864.12
	Isoleucine	531.563	±	81.7941		429.748	±	83.6475		973.028	±	340.677	*	294.432	±	71.6522	◊
	Lysine	3575.8	±	727.667		3803.06	±	723.258		4636.3	±	730.603		4300.98	±	840.38
	O-acetylserine	720.667	±	187.408		1057.55	±	130.925		971.243	±	192.788		5604.1	±	3924.33
	Ornithine	16873	±	4323.43		17815.9	±	2947.35		21520.3	±	5047.09		20499.2	±	7151.05
	Serine	215632	±	59210.6		87610.6	±	17638.9	*	176566	±	68589.9		81843.6	±	31579.1	◊
	Threonic Acid	226.924	±	52.2097		304.501	±	33.7648		246.476	±	50.6952		222.806	±	68.9866
	Threonine	8943.31	±	1856.58		7739.92	±	1387.81		6953.79	±	1709.73		4448.72	±	1100.87
	Valine	1967.63	±	293.361		2355.2	±	214.932		2534.09	±	581.34		1745.38	±	274.871	◊
	organic acids
	4-Hydroxybenzoic Acid	1910.66	±	520.997		1757.93	±	253.627		1865.75	±	329.834		1835.03	±	344.187
	Citric Acid	2021.58	±	602.84		14394.2	±	3262.75	*	2010.95	±	352.601		4541.71	±	1071.79
	Fumaric Acid	12299.4	±	2751.98		18896.7	±	1532.79	*	8517.36	±	792.485	*	11739.2	±	1214.5	◊
	Maleic Acid	1088.6	±	332.774		969.817	±	186.068		997.754	±	218.169		937.122	±	286.46
	Malic Acid	1350.5	±	245.534		7657.93	±	1037.65	*	758.793	±	133.195		2952.96	±	736.931	◊
	Succinic Acid	3489.93	±	888.246		4923.78	±	770.073		3449.16	±	744.99		12746.1	±	7099.78	◊
	other compounds
	Ascorbic Acid	1137.93	±	279.536		1640.2	±	161.929	*	1085.39	±	58.3115		1058.32	±	235.684
	Gluconic Acid	357.203	±	27.7231		402.757	±	38.2446		399.396	±	92.924		279.396	±	72.7582	◊
	Octadecanoic Acid	3438.3	±	721.153		3024.99	±	131.141		3329.07	±	261.869		3114.41	±	205.536
	Phosphoric Acid	100906	±	5673.93		84030.1	±	7284.87		133806	±	40240.5		100595	±	28612.2
	Piperidine	1232.53	±	85.4525		1193.63	±	167.302		1350.03	±	88.7706		1280.06	±	119.657
	Putrescine	244.133	±	35.9376		287.754	±	29.9093		284.57	±	82.9488		332.447	±	47.0794
	t-Sinapinic Acid	1786.2	±	239.351		1634.92	±	86.9081		1943.51	±	138.058		1888.42	±	206.369
