# Supplementary material for: Increased sucrose levels mediate selective mRNA translation in Arabidopsis
Source: BMC Plant Biol. 2014 Nov 18;14:306. doi: 10.1186/s12870-014-0306-3 (PMC4252027; doi:10.1186/s12870-014-0306-3)
Supplement: Additional file 6: Table S3. — Summary of PlantGSEA results for lists of genes up- and down-regulated by sucrose treatment in the light or in the dark. Displayed is the overlap of the gene lists with published studies from the database obtained by the standard settings of the website. [file 12870_2014_306_MOESM6_ESM.xlsx]

## Sheet: lightUP
Information of Analysis Results
we show gene sets which has more significant FDR(<0.05) for page display.You can download related analysis result below.
Basic computing summary
ID number of the Job: 751743970(Available in 3 months for retrieving).
Categories selected: GFam Cyc KEGG PO LIT
NO. query list after removing redundancy: 947 []
NO. redundant list in original query: 0 []
Computing Result in Table formatted : []
Diversified result display
Analysis results are divided into 2 parts to show in this page:
Part 1: table formatted information []
Part 2: overlap matrix information []
Gene Set Name(NO. Genes)	Description	Category	NO. Genes in Overlap (k)	p value	FDR
BAENA-GONZALEZ_KIN10_DN(515)	Decreased-regulation by KIN10 (1021 genes). (Table S3 PubmedID:17671505)	LIT	209	3.15e-142	2.08e-138
GONZALI_SUCROSE_UP(368)	Strongly induced responsive to sucrose when Suc modulated is greater than 3fold (Table S1 PubmedID:16463203)	LIT	178	1.36e-130	4.5e-127
BAENA-GONZALEZ_KIN10_OSS_DN(321)	Depressed by KIN10 markedly overlaps with that induced by starvation conditions and is antagonized by increased sugar availability (600 genes). (Table S4 PubmedID:17671505)	LIT	164	6.63e-123	1.46e-119
BLASING_4H-CARBON-FIXCATION_UP(201)	Induced-4h-carbon fixcation (Table S 6 PubmedID:16299223)	LIT	125	5.81e-101	9.59e-98
KURIHARA_HYL1-2_UP(2627)	Upregulated genes in hyl1-2. (Table S3 PubmedID:19633021)	LIT	314	3.55e-89	4.69e-86
SANDY_WRKY15_OSMOTIC_STRESS_TOLERANCE_DN(750)	Constitutively downregulated transcripts in WRKY15 plants	LIT	154	6.28e-68	6.91e-65
KURIHARA_AGO1-25_UP(943)	Upregulated genes in ago1-25. (Table S2 PubmedID:19633021)	LIT	168	2.26e-66	2.13e-63
USADEL_KIN10_DN(514)	Down-regulated-KIN10 (Table S6 PubmedID:18305208)	LIT	127	1.23e-63	1.01e-60
SWARUP_AUXIN_ROOT_UP(547)	Induced by auxin during lateral root initiation in tissues surrounding the initiation site (Table S1 PubmedID:18622388)	LIT	112	5.83e-49	4.27e-46
TIWARI_6X2_BOTH-PLATFORM_DN(921)	Down-6x2-List of genes that are upregulated or downregulated in both the platforms. (Table S3 PubmedID:20406451)	LIT	128	7.75e-40	5.11e-37
SOZZANI_SCR_TIME-COURSE_DIFF(1904)	Genes differentially regulated in the SCR microarray time course (Table S2 PubmedID:20596025)	LIT	183	5.28e-37	3.17e-34
MA_ROOT_WL/D_UP(1657)	Up-regulated in Root WL Vs. D (TableS8 PubmedID:15888681)	LIT	169	6.04e-37	3.32e-34
SOZZANI_SHR_TIME-COURSE_DIFF(2481)	Genes differentially regulated in the SHR microarray time course (Table S1 PubmedID:20596025)	LIT	206	1.72e-33	8.22e-31
MA_HYPOCOTYL_WL/D_UP(1706)	Up-regulated in Hypocotyl WL Vs. D (TableS8 PubmedID:15888681)	LIT	165	1.74e-33	8.22e-31
MA_ROOT_LIGHT_UP(489)	Light up-regulated in Root (TableS6 PubmedID:15888681)	LIT	85	1.31e-32	5.75e-30
PESARESI_STN7-1PSAD1-1MUTANT/CL-0_DN(842)	Down-regulated in the stn7-1 psad1-1 mutant compared to Col-0. (Table S5 PubmedID:19706797)	LIT	107	2.81e-30	1.16e-27
MA_COTYLEDON_WL/D_UP(1557)	Up-regulated in Cotyledon WL Vs. D (TableS8 PubmedID:15888681)	LIT	148	3.41e-29	1.32e-26
PESARESI_PSAD1-1MUTANT/COL-0_DN(868)	Down-regulated in the psad1-1 mutant compared to Col-0. (Table S4 PubmedID:19706797)	LIT	104	1.46e-27	5.34e-25
KRINKE_UPON-SA-TREATMENT_DN(317)	Repressed expressed genes upon SA treatment. (TableS 1 PubmedID:17496105)	LIT	62	2.03e-26	7.05e-24
VANNESTE_OVERLAP-BETWEEN-STUDY-AND-HIMANEN_UP(121)	Upregulated genes-Overlapping between the present study and that of Himanen et (2004) with the cluster combination and the cluster number and profile, respectively (Table S 4 PubmedID:16243906)	LIT	41	2.14e-25	7.07e-23
KASSCHAU_RDR2-DCL3-MUTANT_DIFF(497)	Significantly upregulated genes in rdr2 and dcl3 mutants (Table S2 PubmedID:17298187)	LIT	74	8.41e-25	2.64e-22
ROMERO_TEV_TEV-AT-INFECTED_DN(1321)	Downregulated genes between TEV and TEV-at infected plants (TableS3 PubmedID:18545680)	LIT	119	1.17e-21	3.52e-19
CHANDRAN_LEAF_PM-ALTERED_5DPI_UP(671)	Up-regulated whole leaf genes with PM-altered expression at 5 dpi (Table S2B PubmedID:20018666)	LIT	79	1.11e-20	3.19e-18
PESARESI_STN7-1PSAD1-1MUTANT/WS-2_DN(295)	Down-regulated in the stn7-1 psae1-3 mutant compared to WS-2. (Table S7 PubmedID:19706797)	LIT	52	1.42e-20	3.9e-18
PESARESI_PSAE1-3MUTANT/WS-2_DN(129)	Down-regulated in the psae1-3 mutant compared to WS-2 (Table S6 PubmedID:19706797)	LIT	36	4e-20	1.06e-17
NEMHAUSER_BL_IAA-AUXIN-TREATMENT_UP(342)	Up-regulated by Fold-change of BL following exposure to BL or IAA (auxin) treatment (Table 1 PubmedID:15328536)	LIT	55	4.61e-20	1.17e-17
HU_YHB-D/WT-D_UP(1610)	Up-regulated 2-fold in YHB-D /WT-D (Table S1 PubmedID:19529817)	LIT	130	7.78e-20	1.9e-17
MA_HYPOCOTYL_LIGHT_UP(867)	Light up-regulated in Hyp (TableS6 PubmedID:15888681)	LIT	89	1.32e-19	3.12e-17
KLEINE_GROWTH-LIGHT-3H-BLUE-LIGHT_UP(858)	Up-regulated at least 2-fold after a shift from growth light (100 ?mol photons m-2 s-1) to 3 h high fluence blue light (200 ?mol photons m-2 s-1) (Table S2 PubmedID:17478635)	LIT	87	7.08e-19	1.61e-16
DEEKEN_AGROBACTERIUM-TUMEFACIENS_TUMORS_UP(2401)	Up-regulated in Agrobacterium tumefaciens-induced tumors of Arabidopsis thaliana. (Table S1 PubmedID:17172353)	LIT	165	1.43e-18	3.15e-16
BJORN_CBF2_UP(133)	Over-expressor of the response in CBF2 (Table S7 PubmedID:18088337)	LIT	34	4.38e-18	9.32e-16
LEGNAIOLI_TOC1-OX/WT_UP(245)	Increased genes in TOC1-ox compared with WT (Table S1 PubmedID:19816401)	LIT	44	7.13e-18	1.47e-15
DEEKEN_AGROBACTERIUM_TUMORS/TUMOR-FREE-INFLORESCENCE-STALK_UP(2299)	Up-regulated expressed genes of Agrobacterium tumefaciens(P<0.01_all)-induced Arabidopsis tumors versus tumor-free inflorescence stalk tissue. (Table S3 PubmedID:17172353)	LIT	158	8.96e-18	1.79e-15
KLEINE_GROWTH-LIGHT-3H-PHOTON_WT_UP(992)	Up-regulated at least 2-fold after a shift from growth light (100 ?mol photons m-2 s-1) to 3 h 1000 ?mol photons m-2 s-1 in wild type (Table S1 PubmedID:17478635)	LIT	92	1.31e-17	2.54e-15
MARCHIVE_1W_PNP+P-WT+P_UP(601)	Up-regulated by pnp1-1 +P vs WT +P in one week (Table S4 PubmedID:19710229)	LIT	68	3.89e-17	7.33e-15
DAY_EP_DIFF(2567)	EP generated from the list of differentiall expressed genes using p -value < 0.05. (Table S5 PubmedID:18923020)	LIT	168	5.29e-17	9.7e-15
KANNO_DMS4/DRD1_UP(2610)	Up-Genes differentially regulated in dms4 compared to drd1. (Table S3 PubmedID:20010803)	LIT	167	4.78e-16	8.52e-14
HOEWYK_SE_ROOT_UP(555)	Upregulated Se-reponsive genes in root tissue (Table 1A PubmedID:18251864)	LIT	63	5.08e-16	8.82e-14
THOMAS_OBE1I-OBE2I/WT_UP(973)	Up-regulated expressed in the obe1i obe2i mutant seedlings when compared to wild type (Table S2 PubmedID:19392692)	LIT	86	2.16e-15	3.65e-13
ROMERO_SOM2_DN(217)	SOM2-down (TableS4 PubmedID:18545680)	LIT	38	2.63e-15	4.33e-13
DELESSERT_C24WP_UP(414)	Induced in C24 WP (TableS5 PubmedID:16115070)	LIT	52	5.14e-15	8.28e-13
BLASING_3H-MANNITOL_DN(200)	Repressed-3h-mannitol (Table S 6 PubmedID:16299223)	LIT	36	6.78e-15	1.07e-12
DEEKEN_CATEGORIES_AGROBACTERIUM_TUMORS/TUMOR-FREE-INFLORESCENCE-STALK_UP(1652)	Up-regulated expressed genes of Agrobacterium tumefaciens (P<0.01 + functional categories)-induced Arabidopsis tumors versus tumor-free inflorescence stalk tissue. (Table S3 PubmedID:17172353)	LIT	119	8.75e-15	1.34e-12
EHLTING_VENN_DN(2648)	Venn analysis of differentially expressed genes; down-regulated genes (TableS4b PubmedID:18400103)	LIT	164	1.4e-14	2.1e-12
DINNENY_48HRS_FE-DEPRIVATION_UP(759)	Significant up-regulation in 48hrs in response to iron-deprivation (Table S2 PubmedID:18436742)	LIT	72	1.92e-14	2.81e-12
THOMAS_OBE1-1-OBE2-2/WT_UP(922)	Up-regulated expressed in the obe1-1 obe2-2 when compared to wild type (Table S1 PubmedID:19392692)	LIT	81	2.01e-14	2.89e-12
HE_BR-EARLY3H_UP(223)	Up regulated by BR early (within 3 hours) (Table S 1 PubmedID:15681342)	LIT	36	1.25e-13	1.75e-11
MERIGOUT_CO(NH2)2_NH4NO3_SHOOTT_UP(225)	Upregulated in shoot between [CO(NH2)2]- and [NH4NO3]-Arabidopsis grown plants (reference) (TableS2 PubmedID:18508958)	LIT	36	1.58e-13	2.17e-11
PESARESI_STN7-1MUTANT/COL-0_DN(188)	Down-regulated in the stn7-1 mutant compared to Col-0. (Table S3 PubmedID:19706797)	LIT	33	1.69e-13	2.27e-11
KRINKE_SA-TREATMENT_UNFOLDED-PROTEIN_UP(91)	Induced-Overlap between SA-regulated and unfolded protein response-regulated transcriptomes. (TableS2 PubmedID:17496105)	LIT	24	2e-13	2.64e-11
YOH_DREB2A_DROUGHT_AND_HEAT_STRESS_RESPONSE_UP(484)	Microarray analysis of 35S:DREB2A CA plants. Genes with fold change of >2	LIT	52	1.33e-12	1.72e-10
ZHANG_PKL_UNICONAZOLE_DN(168)	Decrease of effect of pkl and of uniconazole on transcript level of gene. (Table S 5 PubmedID:18539592)	LIT	30	1.45e-12	1.84e-10
DAY_OST_DIFF(2648)	OST generated from the list of differentiall expressed genes using p -value < 0.05. (Table S5 PubmedID:18923020)	LIT	157	1.64e-12	2.04e-10
PESARESI_S7-1_PSA1-1_P1-3_LEAVES__DN(34)	Down-Coregulated Genes in stn7-1, psad1-1, and psae1-3 Leaves (Table 3 PubmedID:19706797)	LIT	16	1.78e-12	2.17e-10
DINNENY_72HRS_FE-DEPRIVATION_UP(528)	Significant up-regulation in 72hrs in response to iron-deprivation (Table S2 PubmedID:18436742)	LIT	54	2.83e-12	3.34e-10
BLASING_3H-NO3_UP(198)	Induced-3h-NO3 (Table S 6 PubmedID:16299223)	LIT	32	2.79e-12	3.34e-10
FOWLER_COLD_WS-2_UP(218)	Upregulated genes in Ws-2 ecotype with cold treatment (Table S1/2 PubmedID:12172015)	LIT	33	6.21e-12	7.19e-10
LEE_STA1-1/WT_UP(71)	Level significantly higher more than 2 times in sta1-1 than in the wild type (Table S3 PubmedID:16751345)	LIT	20	7.36e-12	8.37e-10
DAY_ESS_DIFF(2607)	Differentially expressed genes using a p-value < 0.05 which are early seed specific (ESS) in the GHL Data. (Table S2 PubmedID:18923020)	LIT	152	1.33e-11	1.48e-09
BETHKE_35S-ERF104_UP(574)	Upregulated in 35S::ERF104 (534 in total) (Table S A PubmedID:19416906)	LIT	55	1.8e-11	1.98e-09
ZHENG_AGL15_AGL15-AGL18/COL-OR-COL/35S-AGL15_DN(244)	Repressed Genes by AGL15 defined as a two-fold change and P<0.01 for at least one comparison (agl15 agl18/Col; or Col/35S:AGL15) and a consistent or no change for the other comparison (Dataset 3 PubmedID:19767455)	LIT	34	2.28e-11	2.46e-09
MOROHASHI_META-ANALYSIS_GL3DM_24H_DN(276)	Down-regulated genes from meta-analysis (q<0.05) by GL3 DM 24hrs (Table S 2 PubmedID:19247443)	LIT	36	3.2e-11	3.4e-09
CHANDRAN_ICS1-WT-T2_UP(870)	Up-regulated-ics1 vs. WT T2 (Worksheet S1 PubmedID:19176722)	LIT	70	5.22e-11	5.47e-09
MARCHIVE_1W_WT-P-WT+P_UP(409)	Up-regulated by WT-P vs WT+P in one week (Table S4 PubmedID:19710229)	LIT	44	6.96e-11	7.18e-09
HOEWYK_SE_ROOT_DN(896)	Downregulated Se-reponsive genes in root tissue (Table 1A PubmedID:18251864)	LIT	71	7.11e-11	7.22e-09
PESARESI_WS-2/COL-O_DN(830)	Down-differentially regulated in WS-2 compared to Col-O. (Table S9 PubmedID:19706797)	LIT	67	1.21e-10	1.21e-08
KAKIZAKI_PPI2-1-TAG_UP(833)	Up-regulated tags in ppi2-1. (Table S2 PubmedID:19726569)	LIT	66	3.43e-10	3.38e-08
TIWARI_4X2_BOTH-PLATFORM_DN(326)	Down-4x2-List of genes that are upregulated or downregulated in both the platforms. (Table S3 PubmedID:20406451)	LIT	37	6.01e-10	5.84e-08
DUVAL_6H_2muMTA-TREATMENT_UP(255)	Up-regulated at least 2-fold at 6 h of 2 ?M TA treatment (p-value < 0.05) (Table S2 PubmedID:19198845)	LIT	32	9.43e-10	9.02e-08
LISTER_ROTENONE-TREATMENT_UP(40)	Up-regulated in microarray measurements of changes in transcript abundance after rotenone treatment (Table 2 PubmedID:14730085)	LIT	14	1e-09	9.45e-08
DUVAL_6H_100NM-IXB-TREATMENT_UP(272)	Up-regulated at least 1.5-fold at 6 h of 100 nM IXB treatment (p-value < 0.05) (Table S3 PubmedID:19198845)	LIT	33	1.12e-09	1.04e-07
JENSEN_COL/ATAF-BGH_DN(678)	Down-regulated by COL vs atAF bgh (Table 2 PubmedID:18694460)	LIT	56	1.97e-09	1.81e-07
LEEA_WS-2_INOCULATION_TUMOR_UP(874)	Up- regulated expressed Arabidopsis thaliana (Ws-2) genes _Suppl-Figure 2A: Table lists all genes shown in Figure 2A differentially transcribed in the following experiments: (i) Three hours post inoculation of wounded inflorescence stalks with A. tumefaciens strain C58 (C58 3 hpi) and (ii) with strain GV3101 (GV3101 3 hpi); (iii) six days post inoculation with strain C58 (C58 6 dpi) and (iv) with…	LIT	66	2.1e-09	1.9e-07
STRASSER_ELF3_16_UP(82)	Up-regulated in elf3_16 (Table S2 PubmedID:19187043)	LIT	18	2.56e-09	2.29e-07
WANG_CBP60G-1_24H_INOCULATION-PSM-ES4326_UP(299)	Up-regulated-Expression profile of cbp60g-1 at 24 hours after inoculation of Psm ES4326 (TableS1 PubmedID:18842091)	LIT	34	2.85e-09	2.51e-07
SATO_COL-101C_COL-NDR1_101C-NDR1_NDR1-NDR1BLIND_UP(576)	Up-regulated by Col_101C, Col_ndr1, 101C_ndr1,and ndr1_ndr1blind (Table S3 PubmedID:17181774)	LIT	50	3.29e-09	2.86e-07
ALVES-FERREIRA_SPL/NZZ_DN(320)	Down-regulated genes -spl/nzz (TableS1 PubmedID:17905860)	LIT	35	4.18e-09	3.59e-07
RAFFAELE_EXP.1_6H_WT/T0-TIMEPOINT_UP(258)	Significantly induced-regulated in 6h / Exp. 1 upon inoculated wild-type plants compared to the T0 timepoint (Table S1 PubmedID:18326828)	LIT	31	4.39e-09	3.71e-07
MHAMDI_GR1_CAT2_CAT2-GR1/COL0_DIFF(659)	Differential expression in gr1, cat2, and cat2 gr1 relative to Col0. (Table S3 PubmedID:20488891)	LIT	54	4.96e-09	4.15e-07
CHANDRAN_LMD_PM-ALTERED_UP(963)	Up-regulated LMD genes with PM-altered expression (Table S2B PubmedID:20018666)	LIT	69	6.6e-09	5.44e-07
SANDY_WRKY15_OSMOTIC_STRESS_TOLERANCE_UP(598)	Constitutively upregulated transcripts in WRKY15 plants	LIT	50	1.02e-08	8.13e-07
LEE_COLD_UP(655)	Up-regulated Gene List-Cold (Table S 2 PubmedID:16214899)	LIT	53	1.02e-08	8.13e-07
JENSEN_NONE/BGH-COL_UP(284)	Up-regulated by NONE vs BGH col (Table 2 PubmedID:18694460)	LIT	32	1.01e-08	8.13e-07
PESARESI_STN7-1MUTANT/COL-0_UP(116)	Up-regulated in the stn7-1 mutant compared to Col-0. (Table S3 PubmedID:19706797)	LIT	20	1.29e-08	1.01e-06
STRASSER_ELF3_23_UP(83)	Up-regulated in elf3_23 (Table S2 PubmedID:19187043)	LIT	17	1.73e-08	1.35e-06
RAFFAELE_EXP.2_90-105MN_MYB30OX/WT_UP(231)	Significantly induced-regulated in 90-105mn / Exp.2 upon inoculated MYB30ox compared to inoculated wild-type (Table S1 PubmedID:18326828)	LIT	28	2.06e-08	1.58e-06
RAFFAELE_EXP.2_90-105MN_WT/T0-TIMEPOINT_UP(217)	Significantly induced-regulated in 90-105mn / Exp.2 upon inoculated wild-type plants compared to the T0 timepoint (Table S1 PubmedID:18326828)	LIT	27	2.24e-08	1.7e-06
SATTLER_VTE2/WT-3D_UP(160)	Increased in vte2 relative to wild-type at 3 days. (Table S1 PubmedID:17194769)	LIT	23	2.3e-08	1.72e-06
RAFFAELE_EXP.1_90-105MN_WT/T0-TIMEPOINT_UP(176)	Significantly induced-regulated in 90-105mn / Exp.1 upon inoculated wild-type plants compared to the T0 timepoint (Table S1 PubmedID:18326828)	LIT	24	2.83e-08	2.1e-06
KEMPEMA_SLWF-NYMPH-FEEDING_UP(703)	Up-expressed after SLWF nymph feeding (Table S2 PubmedID:17189325)	LIT	54	3.74e-08	2.75e-06
DINNENY_COR-RADIAL_FE-DEPRIVATION_DN(195)	Significant down-regulation in COR of radial in response to iron-deprivation (Table S2 PubmedID:18436742)	LIT	25	4.37e-08	3.17e-06
RAFFAELE_EXP.2_2-4H_WT/T0-TIMEPOINT_UP(272)	Significantly induced-regulated in 2-4h / Exp. 2 upon inoculated wild-type plants compared to the T0 timepoint (Table S1 PubmedID:18326828)	LIT	30	4.48e-08	3.21e-06
KRAM_NECTARY_MLN/ILN_DN(168)	Down -regulated genes displaying differential expression between mature and immature lateral nectaries - MLN/ ILN . (Table S9 PubmedID:19604393)	LIT	23	5.14e-08	3.65e-06
MOROHASHI_META-ANALYSIS_WT/GL1_DN(376)	Down-regulated genes from meta-analysis (q<0.05) by WT/gl1 (Table S 2 PubmedID:19247443)	LIT	36	5.78e-08	4.06e-06
VERT_ARF2-COL_DN(342)	Downregulated in arf2 Col (Table S4 PubmedID:18599455)	LIT	34	5.91e-08	4.1e-06
KRINKE_SA_DN(214)	SA-repressed by overlaps between clusters regulated positively by NPR1 and either positively or negatively by a n-butanol sensitive pathway in response to SA. (Table SII PubmedID:19304931)	LIT	26	6.26e-08	4.3e-06
DIJK_DEHYDRATION-STRESS_DN(523)	Down-Further analysis indicated 525 genes decreased, their transcript levels by 4-fold or more (p <= 0.001) as result of the dehydration stress. (Table S3 PubmedID:21050490)	LIT	44	6.65e-08	4.52e-06
CAMP_FLU_DARK/LIGHT_UP(70)	Down-regulated specifically in flu after paraquat (Table S2 PubmedID:14508004)	LIT	15	7.12e-08	4.8e-06
BLASING_3H-NO3_DN(216)	Repressed-3h-NO3 (Table S 6 PubmedID:16299223)	LIT	26	7.4e-08	4.93e-06
LEGNAIOLI_ABA_TOC1-OX_MISS-EXPRESSED(218)	ABA-related genes miss-expressed in TOC1-ox (Table S4 PubmedID:19816401)	LIT	26	8.73e-08	5.76e-06
WAN_MUTANT_CHITOOCTAOSE-TREATED_WATER-TREATED_DIFF(33)	Differentially regulated by 1.5 fold (P <0.05) in the mutant by chitooctaose 30 minutes after treatment as revealed by the comparison between the chitooctaose-treated and water treated samples. The expression pattern of these genes in the similarly treated wild-type plants was also included after the mutant Data. WT: wild-type Col-0; Mu: the atLysM RLK1 mutant; 8mer: treatment with chitooctaose; …	LIT	11	9.5e-08	6.21e-06
WAN_MUTANT_DIFF(316)	Differentially regulated by 1.5 fold (P <0.05) in the mutant plants due to the mutation, as revealed by the comparison between the water-treated mutant and water treated wild-type samples. The expression pattern of these genes in the wild-type and mutant plants in response to chitooctaose was also included after the Mu-water/WT-water comparison. WT: wild-type Col-0; Mu: the atLysM RLK1 mutant; 8m…	LIT	32	9.81e-08	6.35e-06
KAUFMANN_WT/AG-MUTANT-STAGE12_DN(973)	Down-regulated wt vs ag mutant Stage12 (Table S2 PubmedID:19385720)	LIT	65	2.03e-07	1.3e-05
YOUICHI_6T_HIGH-ACCUMULATION-PIGMENT_UP(14)	Increased expression levels in 6 transformants with high accumulation of pigments (Table S1 PubmedID:18980645)	LIT	8	2.22e-07	1.41e-05
BABU_PPV-INFECTED-LEAF_17D-INOCULATION_UP(2013)	Induced in PPV-infected Arabidopsis leaf tissues 17 days post inoculation (Table S1 PubmedID:18613973)	LIT	110	3.06e-07	1.92e-05
RAFAEL_HY5_COLD_ACCLIMATION_RESPONSE_REDUCED_EXPRESSION(426)	Genes with reduced expression in hy5-1 respect to Ler after one day of exposure to 4 degree	LIT	37	3.59e-07	2.23e-05
OKAMOTO_ONLY-ABA2-MUTANT_DRY-SEED_UP(253)	Upregulated genes in only aba2 mutant dry seeds (Table S3 PubmedID:20579310)	LIT	27	3.79e-07	2.34e-05
MOROHASHI_META-ANALYSIS_GL1DM_24H_DN(237)	Down-regulated genes from meta-analysis (q<0.05) by GL1DM 24hrs (Table S 2 PubmedID:19247443)	LIT	26	3.84e-07	2.34e-05
BROWN_UV-B_WT_UP(39)	Induced by UV-B in wild type (Table S2 PubmedID:16330762)	LIT	11	3.88e-07	2.35e-05
CHANDRAN_WT-T2_UP(973)	Up-regulated-WT T2 (Worksheet S1 PubmedID:19176722)	LIT	64	4.19e-07	2.51e-05
RAFFAELE_EXP.1_2-4H_MYB30OX/WT_UP(150)	Significantly induced-regulated in 2-4h / Exp. 1 upon inoculated MYB30ox compared to inoculated wild-type (Table S1 PubmedID:18326828)	LIT	20	5.49e-07	3.27e-05
KRAM_NECTARY_MLN/MMN_DN(211)	Down -regulated genes displaying differential expression between mature and immature lateral nectaries-MLN/MMN. (Table S9 PubmedID:19604393)	LIT	24	5.92e-07	3.49e-05
COVINGTON_AUXIN_NOT-RHYTHMIC_UP(227)	Induced by auxin in expressed but Not Rhythmic (Table S3 PubmedID:17683202)	LIT	25	5.98e-07	3.5e-05
MUSTROPH_GO_HYPOXIC-STRESS_CELL-TYPE-UP(167)	GO_more_induced-Differential gene expression analysis of hypoxic stress AND cell types (DatasetsS7 PubmedID:19843695)	LIT	21	6.86e-07	3.97e-05
RAFFAELE_EXP.1_2-4H_WT/T0-TIMEPOINT_UP(246)	Significantly induced-regulated in 2-4h / Exp.1 upon inoculated wild-type plants compared to the T0 timepoint (Table S1 PubmedID:18326828)	LIT	26	7.33e-07	4.21e-05
ROWAN_35S-PAP1-D2/D1_LEAVES_GH-EMPERATURE_LOW-LIGHT_DN(11)	Down-regulated-in expression of anthocyanin and flavonol biosynthetic genes in 35S:PAP1 (ratio day 2/day 1) and control leaves of Arabidopsis thaliana Columbia in response to gh-emperature low-light (HTLL; days 2 and 7) conditions and after return to initial low-temperature highlight. (LTHL) conditions (days 1 and 8). (Table 2 PubmedID:19192188)	LIT	7	7.63e-07	4.34e-05
JAMET_CWGS_5-11-DAY-HYPOCOTYL_DN(315)	Down- regulated Cell Wall Genes (CWGs) with detecTable levels of transcripts in 5- and 11-day-old hypocotyls (File 1 PubmedID:19878582)	LIT	30	8.02e-07	4.52e-05
HU_DARK_35S-MIF1_SEEDLINGS_UP(1866)	Up-significantly altered expression (Dark_Fold Change) in 35S:MIF1 seedlings (false discovery rate <0.1; MIF1, MINI ZINC FINGER 1) (Table S1 PubmedID:16412086)	LIT	102	8.48e-07	4.74e-05
LONG_WT/PYE-1-MUTANT-UNDER(+FE&-FE)_DIFF(661)	Diff-Expression profiles of all genes affected by -Fe in wild-type and pye-1 plants, and genes differentially expressed between wild-type and pye-1 mutants under both +Fe and -Fe conditions.--Microarry analysis of wild-type and pye-1 mutants after 24 hours of exposure to +Fe or -Fe media. (Table S3 PubmedID:20675571)	LIT	48	9.66e-07	5.36e-05
ROMERO_SOM1_DN(466)	SOM1-down (TableS4 PubmedID:18545680)	LIT	38	1.05e-06	5.78e-05
RAFFAELE_EXP.2_2-4H_MYB30OX/WT_UP(189)	Significantly induced-regulated in 2-4h / Exp. 2 upon inoculated MYB30ox compared to inoculated wild-type (Table S1 PubmedID:18326828)	LIT	22	1.22e-06	6.65e-05
YANT_NUCLEAR_RP_UNAMBIG_UP(732)	Nuclear RP Up Unambig (Table S2 PubmedID:20675573)	LIT	51	1.38e-06	7.47e-05
MARCHIVE_3H_PNP+P-WT+P_UP(550)	Up-regulated by pnp1-1 +P vs WT +P in three hours (Table S3 PubmedID:19710229)	LIT	42	1.41e-06	7.57e-05
LEE_COLD-ICE1_UP(240)	Cold Up-regulated Genes Whose Expression is Affected by ice1 (Table S 12 PubmedID:16214899)	LIT	25	1.51e-06	8.06e-05
LEGNAIOLI_TOC1-2_UP(105)	Upregulated in toc1-2 samples (Table S2 PubmedID:19816401)	LIT	16	1.56e-06	8.24e-05
TIWARI_2X4_BOTH-PLATFORM_DN(93)	Down-2x4-List of genes that are upregulated or downregulated in both the platforms. (Table S3 PubmedID:20406451)	LIT	15	1.76e-06	9.2e-05
RAFFAELE_EXP.1_6H_MYB30OX/WT_UP(149)	Significantly induced-regulated in 6h / Exp. 1 upon inoculated MYB30ox compared to inoculated wild-type (Table S1 PubmedID:18326828)	LIT	19	1.91e-06	9.92e-05
XIN_ABA-WT_UP(262)	Induced by ABA in wild-type (Ws) (Table S 1 PubmedID:16258012)	LIT	26	2.15e-06	0.000111
KAUFMANN_WT/AG-MUTANT_BOLTING_UP(1651)	Up-regulated wt vs ag mutant after bolting (Table S2 PubmedID:19385720)	LIT	91	2.51e-06	0.000129
VERT_BRZ-COL_DN(471)	Downregulated in BRZ Col (Table S4 PubmedID:18599455)	LIT	37	3.25e-06	0.000165
DITT_48H_INOCULATION-WITH-TUMEFACIENS_DN(188)	Arabidopsis genes downregulated 48 h after inoculation with Agrobacterium tumefaciens (Table3 PubmedID:16776300)	LIT	21	3.82e-06	0.000192
MALITSKY_MYB28_UP(100)	Up-regulated genes in MYB28-like cleadbb (Table S4 PubmedID:18829985)	LIT	15	3.91e-06	0.000195
BRANCO-MRNA-ABUNDANCE_SEEDLINGS_UP(63)	Significant increase-Genes with a significant increase in mRNA abundance in 7 d-old seedlings in response to 12 h stress, as measured by use of atH1 GeneChips and that also showed a significant increase in mRNA accumulation in one or more of the following systems (Table 3 PubmedID:16081496)	LIT	12	4.21e-06	0.000209
HU_YHB-RC50/WT-D_UP(1299)	Up-regulated 2-fold in YHB-Rc50/WT-D (Table S1 PubmedID:19529817)	LIT	75	4.4e-06	0.000217
MALITSKY_MYB29_UP(102)	Up-regulated genes in MYB29 (Table S4 PubmedID:18829985)	LIT	15	4.85e-06	0.000237
MERIGOUT_CO(NH2)2_NH4NO3_SHOOTT_DN(241)	Downgulated in shoot between [CO(NH2)2]- and [NH4NO3]-Arabidopsis grown plants (reference) (TableS2 PubmedID:18508958)	LIT	24	4.95e-06	0.00024
NISHIMURA_AHG2-1_UP(176)	Up- regulated in ahg2-1 (log2 < -1 or log2 >1) (Table S1 PubmedID:19892832)	LIT	20	5.1e-06	0.000246
ZHANG_PKL_UNICONAZOLE_UP(312)	Increase of effect of pkl and of uniconazole on transcript level of gene . (Table S 5 PubmedID:18539592)	LIT	28	5.26e-06	0.000252
ALVES-FERREIRA_AP3ES_DN(645)	Down-regulated genes -ap3es (TableS1 PubmedID:17905860)	LIT	45	5.55e-06	0.000263
WALLEY_5MIN_WOUNDING_DN(43)	Down-regulated Genes by 5 min wounding (Table S1 PubmedID:17953483)	LIT	10	5.78e-06	0.000273
NEMHAUSER_IAA-AUXIN-TREATMEN_UP(335)	Up-regulated genes by IAA (Table 5 PubmedID:15328536)	LIT	29	6.84e-06	0.00032
HOU_RGA_DURING-FLOWER_DN(393)	Down-regulated by RGA during flower development (Table S2 PubmedID:18502975)	LIT	32	7.53e-06	0.00035
SCHMID_0-7D_COL_DN(231)	Repressed genes overlap between top 500 genes ranked by change between day 0 and 7 in Col (Table S4 PubmedID:14573523)	LIT	23	7.76e-06	0.000356
SCHMID_COL_DN(231)	Repressed genes in the overlap between top 500 genes ranked by change between day 0 and 7 in Col (Table S4 PubmedID:14573523)	LIT	23	7.76e-06	0.000356
LONG_WT/PYE-1-MUTANT-UNDER(-FE)_DIFF(93)	Diff-PYE response genes: genes that are upregulated or down-regulated between wild-type and pye-1 mutants under -Fe..--Microarry analysis of wild-type and pye-1 mutants after 24 hours of exposure to +Fe or -Fe media. (Table S3 PubmedID:20675571)	LIT	14	7.86e-06	0.000358
KAUFMANN_WT/AG-MUTANT_BOLTING_DN(1232)	Down-regulated wt vs ag mutant after bolting (Table S2 PubmedID:19385720)	LIT	71	8.44e-06	0.000382
XIN_ABA-ROP10-1_UP(341)	Induced by ABA in rop10-1 (Table S 3 PubmedID:16258012)	LIT	29	9.34e-06	0.000419
BERGMANN_N-YDA_DN(109)	Down regulated in ?N-YDA (Table S3 (A) PubmedID:15178800)	LIT	15	9.97e-06	0.000442
BERGMANN_YDA_UP(109)	Up regulated in yda (Table S3 (A) PubmedID:15178800)	LIT	15	9.97e-06	0.000442
DINNENY_EPI-RADIAL_FE-DEPRIVATION_DN(219)	Significant down-regulation in EPI of radial in response to iron-deprivation (Table S2 PubmedID:18436742)	LIT	22	1.07e-05	0.000467
RIDER_PKL_DN(219)	Down-regulated on exhibit PKL-dependent transcription based on the criteria (Pkl vs. Wt p < 0.05 ?? Upkl vs. Uwt p < 0.05) and for which the corresponding transcript level is not elevated two-fold or ore in pkl seeds in both the absence and presence of uniconazole-P. (Table S1b PubmedID:12834400)	LIT	22	1.07e-05	0.000467
VERT_BRZ-ARF2_DN(445)	Downregulated in BRZ arf2 (Table S4 PubmedID:18599455)	LIT	34	1.38e-05	0.000599
BROWN_UVR8_HY5_UP(72)	Induced regulated by UVR8 and HY5 (Table S2 PubmedID:16330762)	LIT	12	1.4e-05	0.000604
MALITSKY_MYB76_UP(99)	Up-regulated genes in MYB76 (Table S4 PubmedID:18829985)	LIT	14	1.49e-05	0.000637
ALVES-FERREIRA_MS1-WHOLE-INFLORESCENCE_DN(633)	Down-regulated genes -ms1 (whole inflorescence) (TableS1 PubmedID:17905860)	LIT	43	1.63e-05	0.000695
ZHU_COLD_TOLERANCE_HOS15_UP(146)	Genes with increased expression levels by 2-fold in hos15 determined by Affymetric microarray	LIT	17	1.92e-05	0.000813
MA_COTYLEDON_LIGHT_UP(495)	Light up-regulated in Cot (TableS6 PubmedID:15888681)	LIT	36	2.09e-05	0.000876
LEE_COLD-LATE_UP(435)	Up-regulated (LU) Gene List-Cold Late (Table S 5 PubmedID:16214899)	LIT	33	2.1e-05	0.000876
MOROHASHI_META-ANALYSIS_GL3DM_4H_DN(320)	Down-regulated genes from meta-analysis (q<0.05) by GL3 DM 4hrs (Table S 2 PubmedID:19247443)	LIT	27	2.13e-05	0.000886
NELSON_35S-ATNF-YB1_DN(248)	Down-regulated genes -35S::atNF-YB1 (TableS3 PubmedID:17923671)	LIT	23	2.21e-05	0.000912
LONG_FE_UP(359)	Up-Genes affected in wild-type plants by -Fe.--Microarry analysis of wild-type and pye-1 mutants after 24 hours of exposure to +Fe or -Fe media. (Table S3 PubmedID:20675571)	LIT	29	2.27e-05	0.000931
RONEMUS_AGO1-9_21D_1.5X_UP(181)	Up-regulated by ago1-9 21d 1.5X (ANOVA 0.01) (Table S4 PubmedID:16798886)	LIT	19	2.41e-05	0.00098
GOODWIN_SEEDLINGS_50MM-AL-TREATMENT_DN(91)	Down-regulated transcripts in Arabidopsis seedlings in response to 50 ?M aluminum treatment (Table 3 PubmedID:NA)	LIT	13	2.7e-05	0.00109
KAUFMANN_WT/AG-MUTANT-STAGE12_UP(1910)	Up-regulated wt vs ag mutant Stage12 (Table S2 PubmedID:19385720)	LIT	97	2.78e-05	0.00112
DEVOS_24H_M.PERSICAE-FEEDING_SALIVA-INFILTRATION_UP(78)	Up-regulated 24 hours after infiltration of M. persicae saliva and their expression frofile after M. persicae feeding. (Table S1 PubmedID:19558622)	LIT	12	2.85e-05	0.00114
WELLMER_RATIOS-R1_DN(993)	Down-regulated genes Inferred from Ratios r1 (Table S2 PubmedID:16789830)	LIT	58	4e-05	0.00159
PERERA_INSP-5-PTASE/WT_C2_DN(44)	Reduced basal expression in InsP 5-ptase plants compared to wild type and C2 (Table S1 PubmedID:18849493)	LIT	9	4.1e-05	0.00162
MUELLER_PPA1-TREATMENT_DN(34)	Downregulated by PPA1 Treatment (Table 2 PubmedID:18334669)	LIT	8	4.65e-05	0.00183
JENSEN_NONE/BGH-ATAF_UP(263)	Up-regulated by NONE vs BGH ataf (Table 2 PubmedID:18694460)	LIT	23	5.13e-05	0.002
BRANCO-PRICE_2HS_IP_9HS_IP_UP(160)	Increase in both 2HS_IP and 9HS_IP (Table S4 PubmedID:18665916)	LIT	17	5.53e-05	0.00213
GREGORY_EIN5/ABH1-MUTATION_UP(779)	Up-regulated upon EIN5and ABH1 mutation (ein5-6/abh1-1) (TableS1 PubmedID:18486559)	LIT	48	5.51e-05	0.00213
LI_5-POINT_SD-DIURNAL-CYCLE_DIFF(17)	Significantly-expression across genotypes over the five time points during the SD diurnal cycle. (Table S1 PubmedID:19154206)	LIT	6	6.53e-05	0.00249
PEREZ-AMADOR_DST1-PARENTAL-PLANT_UP(17)	Genes with Increased mRNA Levels in dst1 versus Parental Plants (Table2 PubmedID:11752382)	LIT	6	6.53e-05	0.00249
SUGIO_HEAT-SHOCK_DN(1734)	Down-regulated by heat-shock (Dataset1 PubmedID:19244141)	LIT	88	6.82e-05	0.00259
KLEINE_HY5-MUTANT/WT_GROWTH-LIGHT_UP(290)	Up-regulated at least 2-fold different in the hy5 mutant compared to wild type in growth light conditions (100 ?mol photons m-2 s-1) (Table S4 PubmedID:17478635)	LIT	24	7.93e-05	0.00299
WELLMER_RATIOS-R3_UP(1021)	Up-regulated genes Inferred from Ratios r3 (Table S2 PubmedID:16789830)	LIT	58	8.19e-05	0.00307
SUGIO_HEAT-SHOCK_UP(706)	Up-regulated by heat-shock (Dataset1 PubmedID:19244141)	LIT	44	8.75e-05	0.00326
MALITSKY_MYB34_UP(89)	Up-regulated genes in MYB34 (Table S4 PubmedID:18829985)	LIT	12	9.02e-05	0.00334
BABU_PPV-INFECTED-PROTOPLAST_RNA-VIRUSE_UP(202)	Induced by infections of PPV and other positive sense RNA viruses (Table S8 PubmedID:18613973)	LIT	19	9.37e-05	0.00346
DAY_OST-ESS_DIFF(452)	OST-ESS generated from the list of differentiall expressed genes using p -value < 0.05. (Table S5 PubmedID:18923020)	LIT	32	9.44e-05	0.00346
RAMONELL_CHITO-OCTAMER-TREATED_SEEDLING_DN(238)	Repressed at Least 1.5-Fold in the Chito-octamer-Treated Seedlings (Table S 4 PubmedID:15923325)	LIT	21	9.53e-05	0.00347
MALITSKY_MYB51_UP(90)	Up-regulated genes in MYB51 (Table S4 PubmedID:18829985)	LIT	12	9.93e-05	0.0036
ROMERO_SOM4_DN(456)	SOM4-down (TableS4 PubmedID:18545680)	LIT	32	0.00011	0.00396
KOLBE_DTT_DN(29)	Down-regulated at least two-fold in both replicate experiments with DTT. (Table S2 PubmedID:16648214)	LIT	7	0.000121	0.00433
CHANDRAN_LASER-MICRODISSECTED/LEAF_10FC_UP(107)	Tissue preparation-associated genes. These genes exhibited a ?10-fold change in expression due to tissue preparation (i.e. in parallel scrape (prepared tissue, amplified) vs.whole leaf-amplified (fresh tissue, amplified) samples). These same 107 genes also exhibited a ?10-fold change in expression when laser microdissected (prepared tissue, laser microdissected, amplified) were compared to whole …	LIT	13	0.000121	0.00433
LEEA_WS-2_C58-GV3101-AT-6HPI_UP(78)	Up- regulated expressed Arabidopsis thaliana (Ws-2) genes _Supplemental Figure 4 that are affected either by C58 or GV3101 at 6hpi (DatasetsS 1 PubmedID:19794116)	LIT	11	0.000123	0.00436
DEVOS_M.PERSICAE-FEEDING_SALIVA-INFILTRATION_UP(52)	Induced by both M. persicae feeding (De Vos et al. 2005) and saliva infiltration (Table 1 PubmedID:19558622)	LIT	9	0.000128	0.00451
KURIHARA_DDC_UP(226)	Upregulated in ddc. (Table S3 PubmedID:18805399)	LIT	20	0.000133	0.00468
DAY_EP-ESS_DIFF(793)	EP-ESS generated from the list of differentiall expressed genes using p -value < 0.05. (Table S5 PubmedID:18923020)	LIT	47	0.000155	0.0054
KEMPEMA_MP_DN(42)	Down-expression levels of glucosinolate-metabolism and primary sulfur-metabolism genes in response to MP (Table 3 PubmedID:17189325)	LIT	8	0.000169	0.00584
XIN_ABA-ROP10-1/ABA_UP(42)	Higher expression in ABA-treated rop10-1 than in ABA-treated Ws (Table S 7 PubmedID:16258012)	LIT	8	0.000169	0.00584
LEIVAR_SSTF-C6_WT-R1-WT-RC-PIFQ-D/WT-D_UP(82)	Induced SSTF Class 6 genes that are Induced in WT-R1, WT-Rc and/or pifq-D relative to WT-D. (Dataset3 PubmedID:19920208)	LIT	11	0.000183	0.00628
NELSON_35S-CBF4_DN(215)	Down-regulated genes -35S::CBF4 (TableS3 PubmedID:17923671)	LIT	19	0.000198	0.00676
CHANDRAN_LEAF_PM-ALTERED_5DPI_DN(581)	Down-regulated whole leaf genes with PM-altered expression at 5 dpi (Table S2B PubmedID:20018666)	LIT	37	0.00021	0.00712
SUGIO_CPR_UP(56)	Up-regulated by CPR (Table S1 PubmedID:19244141)	LIT	9	0.00021	0.00712
ZHANG_PST-DC3000-GH3.5-1D/WT_UP(474)	Up-regulated genes in Pst DC3000 (avrRpt2)-infected gh3.5-1D versus wild-type plants (Table S3 PubmedID:17704230)	LIT	32	0.000211	0.00712
MOROHASHI_META-ANALYSIS_GL1DM_4H_UP(296)	Up-regulated genes from meta-analysis (q<0.05) by GL1DM 4hrs (Table S 2 PubmedID:19247443)	LIT	23	0.00026	0.00866
NEMHAUSER_BL_IAA-AUXIN-TREATMENT_DN(296)	Down-regulated by Fold-change of BL following exposure to BL or IAA (auxin) treatment (Table 2 PubmedID:15328536)	LIT	23	0.00026	0.00866
ZHANG_PST-DC3000-GH3.5-1D/WT_DN(357)	Down-regulated genes in Pst DC3000 (avrRpt2)-infected gh3.5-1D versus wild-type plants (Table S3 PubmedID:17704230)	LIT	26	0.000275	0.00913
XIN_ABA-ROP10-1-WT_DN(222)	Commonly activated and repressed by ABA in Ws and rop10-1 (Table S 8 PubmedID:16258012)	LIT	19	0.000287	0.00949
LEE_HY5_UP(152)	Genes Positively Regulated by HY5 (Table 1 PubmedID:17337630)	LIT	15	0.00031	0.0102
RONEMUS_DCL1-9_1.5X_21D_UP(136)	Up-regulated dcl1-9 1.5X 21d (ANOVA 0.01) (Table S4 PubmedID:16798886)	LIT	14	0.000328	0.0107
LEE_COLD-TRANSIENTLY_UP(74)	Up-regulated (ETU) Gene List-Cold Early Transiently . (Table S 3 PubmedID:16214899)	LIT	10	0.000337	0.0109
KOLBE_DTT_UP(15)	Up-regulated at least two-fold in both replicate experiments with DTT. (Table S2 PubmedID:16648214)	LIT	5	0.000338	0.0109
MALITSKY_ATR1_UP(89)	Up-regulated genes in atR1-like cleadc (Table S4 PubmedID:18829985)	LIT	11	0.000347	0.0112
WANG_DURING-PTG_UP(804)	Up-regulated more than 1.6-fold during PTG (Table S2 PubmedID:18775970)	LIT	46	0.000377	0.0121
MARCHIVE_1W_PNP-P-PNP+P_UP(174)	Up-regulated by pnp1-1 -P vs pnp1-1 +P in one week (Table S4 PubmedID:19710229)	LIT	16	0.00041	0.0131
ROWAN_35S-PAP1-D8/D7_LEAVES_GH-EMPERATURE_LOW-LIGHT_UP(8)	Up-regulated-in expression of anthocyanin and flavonol biosynthetic genes in 35S:PAP1 (ratio day 8/day 7) and control leaves of Arabidopsis thaliana Columbia in response to gh-emperature low-light (HTLL; days 2 and 7) conditions and after return to initial low-temperature highlight. (LTHL) conditions (days 1 and 8). (Table 2 PubmedID:19192188)	LIT	4	0.000413	0.0131
SOZZANI_10MMDEX-TREATMENT_UP(16)	Genes induced by 10 ?M Dex treatment (Table S12 PubmedID:20596025)	LIT	5	0.000432	0.0136
KLEINE_CRY1-MUTANT/WT_HIGH-LIGHT_NONEXPRESSION-GROWTHLIGHT_UP(77)	Up-regulated at least 2-fold different in the cry1 mutant compared to wild type in high light conditions (1000 ?mol photons m-2 s-1) AND not differently expressed in growth light conditions (100 ?mol photons m-2 s-1) (Table S5 PubmedID:17478635)	LIT	10	0.000448	0.0141
BEZHANI_BRM-101_DN(93)	Downregulated in brm-101 (Table S2 PubmedID:17293567)	LIT	11	0.000487	0.0152
BAE_NEP1_30MIN_UP(458)	Up-regulated by 30 min treatment with 10 mg/ml Nep1 (Table S1 PubmedID:16698904)	LIT	30	0.000524	0.0163
MERIGOUT_CO(NH2)2_NH4NO3_ROOT_DN(375)	Downregulated in root between [CO(NH2)2]- and [NH4NO3]-Arabidopsis grown plants (reference). (TableS1 PubmedID:18508958)	LIT	26	0.000552	0.0171
WAN_WT_CHITOOCTAOSE-TREATED_WATER-TREATED_DIFF(890)	Differentially regulated by 1.5 fold (P <0.05) in the wild-type plants by chitooctaose 30 minutes after treatment as revealed by the comparison between the chitooctaose-treated and water treated samples. The expression pattern of these genes in the similarly treated mutant plants was also included after the wild-type Data. WT: wild-type Col-0; Mu: the atLysM RLK1 mutant; 8mer: treatment with chit…	LIT	49	0.000555	0.0171
THOMAS_OBE1I-OBE2I/WT_DN(314)	Down-regulated expressed in the obe1i obe2i mutant seedlings when compared to wild type (Table S2 PubmedID:19392692)	LIT	23	0.000561	0.0172
KNOTH_COL-0_48H-INA-TREATMENT_UP(482)	Up-regulated in Col-0 after 48h INA treatment (Table S5 PubmedID:19304930)	LIT	31	0.000568	0.0174
SKIRYCZ_OSMOTIC-STRESS_DIFF(39)	Genes involved in the biological processes affected by osmotic stress Expression changes are presented as log (Table 1 PubmedID:19906889)	LIT	7	0.00059	0.0179
MOROHASHI_META-ANALYSIS_GL1DM_4H_DN(237)	Down-regulated genes from meta-analysis (q<0.05) by GL1DM 4hrs (Table S 2 PubmedID:19247443)	LIT	19	0.000607	0.0184
MERIGOUT_CO(NH2)2_NH4NO3_ROOT_UP(550)	Upregulated in root between [CO(NH2)2]- and [NH4NO3]-Arabidopsis grown plants (reference). (TableS1 PubmedID:18508958)	LIT	34	0.000611	0.0184
XIN_ABA-WT_NOT-ROP10-1_UP(40)	Induced by ABA in wild-type (Ws) but not in rop10-1 (Table S 5 PubmedID:16258012)	LIT	7	0.000674	0.0202
BOUCHABKE-COUSSA_ESK1-5/WT(RATIO>25)_UP_WT_DN(18)	Genes more than 5 x over expressed in esk1-5 than in wild type (ratio > 2,5) and weakly expressed in wild type (File 1 PubmedID:19061521)	LIT	5	0.000678	0.0202
LEE_COLD-LATE_DN(260)	Down-regulated (LU) Gene List-Cold Late (Table S 9 PubmedID:16214899)	LIT	20	0.000715	0.0213
STRASSER_ELF1_23_DN(54)	Down-regulated in elf1_23 (Table S3 PubmedID:19187043)	LIT	8	0.00076	0.0224
ROBINSON_COLD_DIFF(29)	Expression profiles of previously characterised cold-regulated genes (Table3 PubmedID:18808718)	LIT	6	0.000758	0.0224
MERIGOUT_NH4NO3+CO(NH2)2_NH4NO3_SHOOTT_DN(41)	Downregulated in shoot between [NH4NO3 +CO(NH2)2]- and [NH4NO3]-Arabidopsis grown plants (reference). (TableS5 PubmedID:18508958)	LIT	7	0.000768	0.0225
STRASSER_ELF1_16_DN(55)	Down-regulated in elf1_16 (Table S3 PubmedID:19187043)	LIT	8	0.000847	0.0246
BEZHANI_SYD-2_DN(100)	Downregulated in syd-2 (Table S4 PubmedID:17293567)	LIT	11	0.000846	0.0246
SCHEIBLE_TXR1M-MUTANT/WT-REPRESSED_UP(30)	Induced expression profiles of genes that are significantly induced (arithmetic mean value >1) or repressed (arithmetic mean value <1) in txr1 mutants compared to wild type plants (TableS1 PubmedID:12897252)	LIT	6	0.000885	0.0256
KEMPEMA_PR_UP(56)	Up-expression levels of glucosinolate-metabolism and primary sulfur-metabolism genes in response to PR (Table 3 PubmedID:17189325)	LIT	8	0.000942	0.0271
HE_BR-LATE3-24H_UP(172)	Up regulated by BR late (between 3 and 24 hours) (Table S 1 PubmedID:15681342)	LIT	15	0.00101	0.0288
DONGEN_OXGEN_0.5H_UP(20)	Upregulated significantly within 0.5 hours under 1, 4 or 8% oxygen respectively as compared to 21% oxgen (p<0.05). (File S1 PubmedID:18660497)	LIT	5	0.00101	0.0288
SATTLER_VTE2/WT_UP(20)	Most Highly Upregulated Genes(20) in vte2 Relative to the Wild Type (Table 1 PubmedID:17194769)	LIT	5	0.00101	0.0288
TIWARI_2X6_BOTH-PLATFORM_UP(288)	Up-2x6-List of genes that are upregulated or downregulated in both the platforms. (Table S3 PubmedID:20406451)	LIT	21	0.00101	0.0288
SCHWAGER_VFB/WT_UP(213)	Induced in the vfb mutants compared to the wild type (Table S1 PubmedID:17435085)	LIT	17	0.0012	0.0339
TIWARI_FIS1X2_BOTH-PLATFORM_UP(401)	Up-fis1x2-List of genes that are upregulated or downregulated in both the platforms. (Table S3 PubmedID:20406451)	LIT	26	0.00137	0.0384
BETHKE_35S-ERF104-35S-ERF1_UP(22)	Upregulated genes in 35S::ERF104 (atH1 25K chip) & 35S::ERF1 (8K chip, Lorenzo et al. 2002) (Table S C PubmedID:19416906)	LIT	5	0.00146	0.0409
JAIN_35S-OSTOP6A1-TRANSGENE_UP(240)	Significantly up-regulated (>2 fold and P-value <0.01) genes in 35S::OsTOP6A1 transgenic Arabidopsis plants. (Table S2 PubmedID:18071708)	LIT	18	0.00168	0.0467
VERT_BRZ-ARF2_UP(386)	Upregulated in BRZ arf2 (Table S4 PubmedID:18599455)	LIT	25	0.0017	0.0471
KLEINE_CRY1-MUTANT/WT_GROWTH-LIGHT_UP(48)	Up-regulated at least 2-fold different in the cry1 mutant compared to wild type in growth light conditions (100 ?mol photons m-2 s-1) (Table S3 PubmedID:17478635)	LIT	7	0.00175	0.0482
MITSUDA_35S-NST1_UP(202)	Up-regulated genes in 35S:NST1 plants and overlapped with gene groups listed in Table 1 (Table S2 PubmedID:16214898)	LIT	16	0.00177	0.0488
PESARESI_WS-2/COL-O_UP(993)	Up-differentially regulated in WS-2 compared to Col-O. (Table S9 PubmedID:19706797)	LIT	51	0.00181	0.0493
ZENTELLA_PUTATIVE-DELLA_2HR_DEX_DN(94)	Down-Putative DELLA-Regulated Genes 2hr in the DEX-(rga-D17) Dataset. (Table S4 PubmedID:17933900)	LIT	10	0.0018	0.0493

## Sheet: lightDOWN
Information of Analysis Results
we show gene sets which has more significant FDR(<0.05) for page display.You can download related analysis result below.
Basic computing summary
ID number of the Job: 919616496(Available in 3 months for retrieving).
Categories selected: GFam Cyc KEGG PO LIT
NO. query list after removing redundancy: 1278 []
NO. redundant list in original query: 0 []
Computing Result in Table formatted : []
Diversified result display
Analysis results are divided into 2 parts to show in this page:
Part 1: table formatted information []
Gene Set Name(NO. Genes)	Description	Category	NO. Genes in Overlap (k)	p value	FDR
GONZALI_SUCROSE_DN(429)	Strongly repressed responsive to sucrose when Suc modulated is greater than 3fold (Table S1 PubmedID:16463203)	LIT	297	4.09e-218	2.79e-214
HU_YHB-D/WT-D_DN(1461)	Down-regulated 2-fold in YHB-D /WT-D (Table S1 PubmedID:19529817)	LIT	418	1.85e-194	6.3e-191
BAENA-GONZALEZ_KIN10_UP(506)	Increased-regulation by KIN10 (1021 genes). (Table S3 PubmedID:17671505)	LIT	282	2.65e-187	6.02e-184
HU_YHB-RC50/WT-D_DN(1429)	Down-regulated 2-fold in YHB-Rc50/WT-D (Table S1 PubmedID:19529817)	LIT	395	7.09e-178	1.21e-174
HU_WT-RC50/WT-D_DN(1182)	Down-regulated 2-fold in WT-Rc50/WT-D (Table S1 PubmedID:19529817)	LIT	330	9.34e-147	1.27e-143
KURIHARA_HYL1-2_DN(1169)	Downregulated genes in hyl1-2. (Table S5 PubmedID:19633021)	LIT	312	2.09e-133	2.38e-130
DEEKEN_AGROBACTERIUM-TUMEFACIENS_TUMORS_DN(2720)	Down-regulated in Agrobacterium tumefaciens-induced tumors of Arabidopsis thaliana. (Table S2 PubmedID:17172353)	LIT	444	4.63e-126	4.51e-123
BAENA-GONZALEZ_KIN10_OSS_UP(278)	Induced by KIN10 markedly overlaps with that induced by starvation conditions and is antagonized by increased sugar availability (600 genes). (Table S4 PubmedID:17671505)	LIT	177	1.14e-122	9.69e-120
DEEKEN_AGROBACTERIUM_TUMORS/TUMOR-FREE-INFLORESCENCE-STALK_DN(2629)	Down-regulated expressed genes of Agrobacterium tumefaciens(P<0.01_all)-induced Arabidopsis tumors versus tumor-free inflorescence stalk tissue. (Table S3 PubmedID:17172353)	LIT	425	2.12e-118	1.61e-115
HU_WT-RC15/WT-D_DN(889)	Down-regulated 2-fold in WT-Rc15/WT-D (Table S1 PubmedID:19529817)	LIT	261	3.44e-118	2.35e-115
KLEINE_GROWTH-LIGHT-3H-BLUE-LIGHT_UP(858)	Up-regulated at least 2-fold after a shift from growth light (100 ?mol photons m-2 s-1) to 3 h high fluence blue light (200 ?mol photons m-2 s-1) (Table S2 PubmedID:17478635)	LIT	241	4.04e-105	2.51e-102
LEEA_WS-2_INOCULATION_TUMOR_DN(1201)	Down- regulated expressed Arabidopsis thaliana (Ws-2) genes _Suppl-Figure 2A: Table lists all genes shown in Figure 2A differentially transcribed in the following experiments: (i) Three hours post inoculation of wounded inflorescence stalks with A. tumefaciens strain C58 (C58 3 hpi) and (ii) with strain GV3101 (GV3101 3 hpi); (iii) six days post inoculation with strain C58 (C58 6 dpi) and (iv) wi…	LIT	268	1.27e-97	7.25e-95
EHLTING_VENN_DN(2648)	Venn analysis of differentially expressed genes; down-regulated genes (TableS4b PubmedID:18400103)	LIT	366	4.91e-82	2.58e-79
KANNO_DMS4/DRD1_UP(2610)	Up-Genes differentially regulated in dms4 compared to drd1. (Table S3 PubmedID:20010803)	LIT	354	5.69e-77	2.78e-74
PESARESI_PSAD1-1MUTANT/COL-0_UP(775)	Up-regulated in the psad1-1 mutant compared to Col-0. (Table S4 PubmedID:19706797)	LIT	189	6.56e-73	2.98e-70
USADEL_KIN10_UP(505)	Up-regulated-KIN10 (Table S6 PubmedID:18305208)	LIT	153	2.22e-69	9.48e-67
HOU_RGA_DURING-FLOWER_UP(413)	Up-regulated by RGA during flower development (Table S1 PubmedID:18502975)	LIT	139	1.13e-67	4.56e-65
TIWARI_6X2_BOTH-PLATFORM_UP(776)	Up-6x2-List of genes that are upregulated or downregulated in both the platforms. (Table S3 PubmedID:20406451)	LIT	181	3.82e-67	1.45e-64
PESARESI_STN7-1PSAD1-1MUTANT/CL-0_UP(628)	Up-regulated in the stn7-1 psad1-1 mutant compared to Col-0. (Table S5 PubmedID:19706797)	LIT	163	7.2e-66	2.59e-63
MA_HYPOCOTYL_WL/D_DN(1401)	Down-regulated in Hypocotyl WL Vs. D (TableS8 PubmedID:15888681)	LIT	236	2.04e-64	6.98e-62
BLASING_4H-CARBON-FIXCATION_DN(205)	Repressed-4h-carbon fixcation (Table S 6 PubmedID:16299223)	LIT	104	2.79e-64	9.08e-62
MA_ROOT_WL/D_DN(1453)	Down-regulated in Root WL Vs. D (TableS8 PubmedID:15888681)	LIT	236	8.45e-62	2.62e-59
HU_DARK_35S-MIF1_SEEDLINGS_UP(1866)	Up-significantly altered expression (Dark_Fold Change) in 35S:MIF1 seedlings (false discovery rate <0.1; MIF1, MINI ZINC FINGER 1) (Table S1 PubmedID:16412086)	LIT	269	1.75e-61	5.19e-59
DEEKEN_CATEGORIES_AGROBACTERIUM_TUMORS/TUMOR-FREE-INFLORESCENCE-STALK_DN(1704)	Down-regulated expressed genes of Agrobacterium tumefaciens (P<0.01 + functional categories)-induced Arabidopsis tumors versus tumor-free inflorescence stalk tissue. (Table S3 PubmedID:17172353)	LIT	253	9.59e-60	2.73e-57
MA_HYPOCOTYL_LIGHT_DN(799)	Light down-regulated in Hyp (TableS7 PubmedID:15888681)	LIT	172	2.46e-59	6.7e-57
LEIVAR_SSTF-C4_WT-R1-WT-RC-PIFQ-D/WT-D_UP(382)	Induced SSTF Class 4 genes that are Induced in WT-R1, WT-Rc and/or pifq-D relative to WT-D. (Dataset3 PubmedID:19920208)	LIT	124	7.19e-59	1.89e-56
KLEINE_GROWTH-LIGHT-3H-PHOTON_WT_UP(992)	Up-regulated at least 2-fold after a shift from growth light (100 ?mol photons m-2 s-1) to 3 h 1000 ?mol photons m-2 s-1 in wild type (Table S1 PubmedID:17478635)	LIT	188	1.57e-57	3.97e-55
KAKIZAKI_PPI2-1-TAG_DN(607)	Down-regulated tags in ppi2-1. (Table S1 PubmedID:19726569)	LIT	148	9.65e-57	2.35e-54
THOMAS_OBE1-1-OBE2-2/WT_DN(593)	Down-regulated expressed in the obe1-1 obe2-2 when compared to wild type (Table S1 PubmedID:19392692)	LIT	138	8.02e-51	1.89e-48
MA_COTYLEDON_WL/D_DN(1552)	Down-regulated in Cotyledon WL Vs. D (TableS8 PubmedID:15888681)	LIT	223	4.41e-50	1e-47
RUBIN_WT-N/WTFN_DN(1120)	Down-regulated by WT -N vs. WT FN (Dataset 2 PubmedID:19933203)	LIT	180	5.59e-46	1.23e-43
RUBIN_WT-FN/WT-N_UP(1121)	Up-regulated by WT FN vs. WT -N (Dataset 1 PubmedID:19933203)	LIT	180	6.24e-46	1.33e-43
KEMPEMA_SLWF-NYMPH-FEEDING_DN(557)	Down-expressed after SLWF nymph feeding (Table S2 PubmedID:17189325)	LIT	121	6.34e-42	1.31e-39
LEIVAR_SSTF-C7_WT-R1-WT-RC-PIFQ-D/WT-D_UP(115)	Induced SSTF Class 7 genes that are Induced in WT-R1, WT-Rc and/or pifq-D relative to WT-D. (Dataset3 PubmedID:19920208)	LIT	59	4.84e-37	9.71e-35
KRINKE_UPON-SA-TREATMENT_UP(473)	Induced expressed genes upon SA treatment. (TableS 1 PubmedID:17496105)	LIT	104	1.76e-36	3.44e-34
YANT_NUCLEAR_RP_UNAMBIG_DN(705)	Nuclear RP Down Unambig (Table S2 PubmedID:20675573)	LIT	124	6.67e-35	1.27e-32
MANDAOKAR_JASMONATE_22H_STAMEN_DIFF(809)	Jasmonate-esponsive genes (22hrs)in stamens of Arabaidopsis thaliana (Table S1 PubmedID:16805732)	LIT	133	9.79e-35	1.81e-32
ROMERO_TEV_TEV-AT-INFECTED_UP(497)	Upregulated genes between TEV and TEV-at infected plants (TableS2 PubmedID:18545680)	LIT	101	5.68e-33	1.02e-30
DELESSERT_C24WP_DN(350)	Repressed in C24 WP (TableS5 PubmedID:16115070)	LIT	84	6.35e-32	1.11e-29
KAUFMANN_WT/AG-MUTANT-STAGE12_DN(973)	Down-regulated wt vs ag mutant Stage12 (Table S2 PubmedID:19385720)	LIT	141	1.25e-31	2.14e-29
JENSEN_NONE/BGH-COL_DN(505)	Down-regulated by NONE vs BGH col (Table 2 PubmedID:18694460)	LIT	98	1.27e-30	2.11e-28
MITSUDA_NST1-1-NST3-1/WT_DN(464)	Down-regulated in an nst1-1 nst3-1 plant, compared to a wild-type control (Table S1 PubmedID:16214898)	LIT	92	2.1e-29	3.41e-27
STRASSER_ELF3_16_DN(116)	Down-regulated in elf3_16 (Table S2 PubmedID:19187043)	LIT	50	8.01e-29	1.27e-26
TANG_BRM-5/ESSP3_LEAVES_DN(501)	Downregulated in brm-5/essp3 Leaves (Table S2 PubmedID:18508955)	LIT	94	1.94e-28	3.01e-26
CHANDRAN_WT-T2_UP(973)	Up-regulated-WT T2 (Worksheet S1 PubmedID:19176722)	LIT	134	3.95e-28	5.99e-26
STRASSER_ELF3_23_DN(115)	Down-regulated in elf3_23 (Table S2 PubmedID:19187043)	LIT	49	4.31e-28	6.39e-26
MERIGOUT_CO(NH2)2_NH4NO3_SHOOTT_DN(241)	Downgulated in shoot between [CO(NH2)2]- and [NH4NO3]-Arabidopsis grown plants (reference) (TableS2 PubmedID:18508958)	LIT	66	4.51e-28	6.55e-26
BJORN_6H_14/20C-PFDR_DIFF(98)	Significant changes after 6 h at 14 centigrade when compared to the 20 centigrade controls (PFDR 0.01 in the LIMMA test) (Table 1 PubmedID:18088337)	LIT	46	7.23e-28	1.03e-25
USADEL_DIURNAL-CYCLE-SUC_DN(42)	Repressed-group in Slightly later in the diurnal cycle >2-fold changes within 30 min after adding 15 mM Suc to C-starved seedlings was extracted from Osuna et al. (2007). (Table II PubmedID:18305208)	LIT	35	1.14e-27	1.59e-25
MHAMDI_GR1_CAT2_CAT2-GR1/COL0_DIFF(659)	Differential expression in gr1, cat2, and cat2 gr1 relative to Col0. (Table S3 PubmedID:20488891)	LIT	107	1.24e-27	1.69e-25
DAY_OST_DIFF(2648)	OST generated from the list of differentiall expressed genes using p -value < 0.05. (Table S5 PubmedID:18923020)	LIT	248	1.31e-27	1.76e-25
KURIHARA_AGO1-25_DN(260)	Downregulated genes in ago1-25. (Table S4 PubmedID:19633021)	LIT	65	8.73e-26	1.15e-23
HORVATH_POPLAR_UP(2714)	Upregulated genes by average expression ratio of Poplar (signal from leaf divided by the signal from shoot apices) after normalization by loess regression. (TableS1 PubmedID:12662315)	LIT	246	1.73e-25	2.23e-23
BLASING_4H-LIGHT_UP(212)	Induced-4h-light (Table S 6 PubmedID:16299223)	LIT	58	8.46e-25	1.07e-22
MARCHIVE_1W_WT-P-WT+P_DN(99)	Down-regulated by WT-P vs WT+P in one week (Table S4 PubmedID:19710229)	LIT	42	3.27e-24	4.06e-22
MARCHIVE_1W_PNP+P-WT+P_DN(359)	Down-regulated by pnp1-1 +P vs WT +P in one week (Table S4 PubmedID:19710229)	LIT	73	4.16e-24	5.07e-22
MERIGOUT_CO(NH2)2_NH4NO3_ROOT_DN(375)	Downregulated in root between [CO(NH2)2]- and [NH4NO3]-Arabidopsis grown plants (reference). (TableS1 PubmedID:18508958)	LIT	74	9.68e-24	1.16e-21
CHANG_AZA-DC+TSA_UP(74)	Aza-dC+TSA upregulated (TableS1 PubmedID:15516340)	LIT	37	2.03e-23	2.39e-21
TANG_BRM-5/ESSP3_LEAVES_UP(542)	Up-regulated in brm-5/essp3 Leaves (Table S1 PubmedID:18508955)	LIT	88	7.05e-23	8.16e-21
RICHTER_GA1/COL-0II_DN(2212)	Down-[ga1] vs [Col-0II] (Table S2 PubmedID:20844019)	LIT	207	8.21e-23	9.35e-21
SCHWAGER_VFB/WT_UP(213)	Induced in the vfb mutants compared to the wild type (Table S1 PubmedID:17435085)	LIT	55	1.42e-22	1.59e-20
ROMERO_SOM3_UP(141)	SOM3-up (TableS4 PubmedID:18545680)	LIT	46	1.59e-22	1.75e-20
LISTER_MET1_DN(360)	Met1 downregulated (TableS9 PubmedID:18423832)	LIT	69	1.33e-21	1.44e-19
DIJK_DEHYDRATION-STRESS_DN(523)	Down-Further analysis indicated 525 genes decreased, their transcript levels by 4-fold or more (p <= 0.001) as result of the dehydration stress. (Table S3 PubmedID:21050490)	LIT	83	4.39e-21	4.68e-19
BRANCO-PRICE_2HS_IP_UP(62)	Increase exclusively after 2HS_IP (Table S4 PubmedID:18665916)	LIT	32	9.25e-21	9.72e-19
JENSEN_NONE/BGH-ATAF_DN(552)	Down-regulated by NONE vs BGH ataf (Table 2 PubmedID:18694460)	LIT	84	2.65e-20	2.74e-18
ZHANG_PST-DC3000-GH3.5-1D/WT_DN(357)	Down-regulated genes in Pst DC3000 (avrRpt2)-infected gh3.5-1D versus wild-type plants (Table S3 PubmedID:17704230)	LIT	66	5.4e-20	5.5e-18
CHANDRAN_LEAF_PM-ALTERED_5DPI_DN(581)	Down-regulated whole leaf genes with PM-altered expression at 5 dpi (Table S2B PubmedID:20018666)	LIT	85	1.41e-19	1.42e-17
TIWARI_4X2_BOTH-PLATFORM_UP(300)	Up-4x2-List of genes that are upregulated or downregulated in both the platforms. (Table S3 PubmedID:20406451)	LIT	58	1.64e-18	1.62e-16
LEIVAR_SSTF-C3_WT-R1-WT-RC-PIFQ-D/WT-D_UP(232)	Induced SSTF Class 3 genes that are Induced in WT-R1, WT-Rc and/or pifq-D relative to WT-D. (Dataset3 PubmedID:19920208)	LIT	51	1.88e-18	1.83e-16
THOMAS_OBE1I-OBE2I/WT_DN(314)	Down-regulated expressed in the obe1i obe2i mutant seedlings when compared to wild type (Table S2 PubmedID:19392692)	LIT	59	2.68e-18	2.58e-16
WAN_WT_CHITOOCTAOSE-TREATED_WATER-TREATED_DIFF(890)	Differentially regulated by 1.5 fold (P <0.05) in the wild-type plants by chitooctaose 30 minutes after treatment as revealed by the comparison between the chitooctaose-treated and water treated samples. The expression pattern of these genes in the similarly treated mutant plants was also included after the wild-type Data. WT: wild-type Col-0; Mu: the atLysM RLK1 mutant; 8mer: treatment with chit…	LIT	106	3.36e-18	3.19e-16
LEIVAR_SSTF-C2_WT-R1-WT-RC-PIFQ-D/WT-D_UP(95)	Induced SSTF Class 2 genes that are Induced in WT-R1, WT-Rc and/or pifq-D relative to WT-D. (Dataset3 PubmedID:19920208)	LIT	34	5.1e-18	4.77e-16
CHEKANOVA_CSL4-MUTATION_DN(556)	Arabidopsis genomic regions down-regulated expression upon csl4 mutation (TableS2 PubmedID:18160042)	LIT	79	1.27e-17	1.17e-15
RONEMUS_AGO1-9_21D_1.5X_DN(140)	Down-regulated by ago1-9 21d 1.5X (ANOVA 0.01) (Table S4 PubmedID:16798886)	LIT	39	2.42e-17	2.2e-15
HOEWYK_SE_ROOT_DN(896)	Downregulated Se-reponsive genes in root tissue (Table 1A PubmedID:18251864)	LIT	104	3.55e-17	3.19e-15
VERT_BRZ-COL_UP(472)	Upregulated in BRZ Col (Table S4 PubmedID:18599455)	LIT	71	4.18e-17	3.7e-15
LEGNAIOLI_TOC1-OX/WT_DN(160)	Decreased genes in TOC1-ox compared with WT (Table S1 PubmedID:19816401)	LIT	40	2.22e-16	1.94e-14
BERGMANN_N-YDA_UP(111)	Up regulated in ?N-YDA (Table S4 (A) PubmedID:15178800)	LIT	34	2.5e-16	2.14e-14
BERGMANN_YDA_DN(111)	Down regulated in yda (Table S4 (A) PubmedID:15178800)	LIT	34	2.5e-16	2.14e-14
LEEA_WS-2_C58-GV3101-AT-6HPI_DN(82)	Down- regulated expressed Arabidopsis thaliana (Ws-2) genes _Supplemental Figure 4 that are affected either by C58 or GV3101 at 6 hpi (DatasetsS 1 PubmedID:19794116)	LIT	30	2.82e-16	2.38e-14
BLASING_3H-NO3_UP(198)	Induced-3h-NO3 (Table S 6 PubmedID:16299223)	LIT	44	2.95e-16	2.46e-14
MARCHIVE_3H_PNP+P-WT+P_DN(472)	Down-regulated by pnp1-1 +P vs WT +P in three hours (Table S3 PubmedID:19710229)	LIT	69	4.25e-16	3.5e-14
CHANDRAN_LMD_PM-ALTERED_DN(502)	Down-regulated LMD genes with PM-altered expression (Table S2B PubmedID:20018666)	LIT	71	7.23e-16	5.88e-14
SUGIO_HEAT-SHOCK_DN(1734)	Down-regulated by heat-shock (Dataset1 PubmedID:19244141)	LIT	156	8.44e-16	6.78e-14
LEIVAR_SSTF-C1_WT-R1-WT-RC-PIFQ-D/WT-D_UP(287)	Induced SSTF Class 1 genes that are Induced in WT-R1, WT-Rc and/or pifq-D relative to WT-D. (Dataset3 PubmedID:19920208)	LIT	52	1.03e-15	8.16e-14
BRANCO-PRICE_2HS_IP_9HS_IP_UP(160)	Increase in both 2HS_IP and 9HS_IP (Table S4 PubmedID:18665916)	LIT	39	1.07e-15	8.43e-14
PESARESI_STN7-1PSAD1-1MUTANT/WS-2_UP(344)	Up-regulated in the stn7-1 psae1-3 mutant compared to WS-2. (Table S7 PubmedID:19706797)	LIT	57	1.39e-15	1.08e-13
NELSON_35S-CBF4_UP(210)	Up-regulated genes -35S::CBF4 (TableS3 PubmedID:17923671)	LIT	44	1.87e-15	1.43e-13
PESARESI_PSAE1-3MUTANT/WS-2_UP(83)	Up-regulated in the psae1-3 mutant compared to WS-2 (Table S6 PubmedID:19706797)	LIT	29	2.35e-15	1.79e-13
SHIN_COL-0(R)/COL-0(D)_PIFQ(D)/COL-0(D)_UP(174)	Up-regulated of shared DEGs between Col-0(R)/Col-0(D) and pifQ(D)/Col-0(D) (Table S1 PubmedID:19380720)	LIT	40	2.5e-15	1.88e-13
ZENTELLA_DEX_VECTOR_DN(244)	Down-DEX-Regulated Genes in the Vector Control Dataset (Table S3 PubmedID:17933900)	LIT	47	3.33e-15	2.47e-13
KAUFMANN_WT/AG-MUTANT_BOLTING_DN(1232)	Down-regulated wt vs ag mutant after bolting (Table S2 PubmedID:19385720)	LIT	122	3.44e-15	2.52e-13
ROBINSON_LOW-TEMPERATURE-30M_UP(126)	Up-regulated after 30 minutes of low temperature treatment as described in Figure 3A. (Figure S2 PubmedID:18808718)	LIT	34	5.89e-15	4.28e-13
FOWLER_COLD_WS-2_DN(89)	Downregulated genes in Ws-2 ecotype with cold treatment (Table S3 PubmedID:12172015)	LIT	29	1.04e-14	7.5e-13
USADEL_START-NIGHT_SUC_DN(32)	Repressed-group in Start of the extended night >2-fold changes within 30 min after adding 15 mM Suc to C-starved seedlings was extracted from Osuna et al. (2007). (Table II PubmedID:18305208)	LIT	20	1.11e-14	7.9e-13
NELSON_35S-ATNF-YB1_UP(177)	Up-regulated genes -35S::atNF-YB1 (TableS3 PubmedID:17923671)	LIT	39	1.83e-14	1.27e-12
KURIHARA_DDC_UP(226)	Upregulated in ddc. (Table S3 PubmedID:18805399)	LIT	44	1.83e-14	1.27e-12
LORRAIN_PIF4PIF5_UP(142)	Up-regulated in pif4pif5-affected genes. FDR<0.05 (Table S1 PubmedID:19619162)	LIT	35	2.36e-14	1.63e-12
LEE_FLU_WT_UP(352)	Up-regulated at least 2-fold in flu versus wild type, ex1/flu versus wild type, ex2/flu versus wild type, and ex1/ex2/flu versus wild type (Data Set 1 PubmedID:17540731)	LIT	55	3.83e-14	2.61e-12
MARCHIVE_3H_PNP+P-WT+P_UP(550)	Up-regulated by pnp1-1 +P vs WT +P in three hours (Table S3 PubmedID:19710229)	LIT	71	4.4e-14	2.98e-12
DENG_ATPRMT5-MUTANT_DIFF(288)	Diff-List of genes with splicing defects in atprmt5 mutants (Table S3 PubmedID:20956294)	LIT	49	5.72e-14	3.83e-12
USADEL_LIGHT/DARK_SUC_DN(17)	Repressed-group in early in the light/dark cycle >2-fold changes within 30 min after adding 15 mM Suc to C-starved seedlings was extracted from Osuna et al. (2007). (Table II PubmedID:18305208)	LIT	16	6.14e-14	4.07e-12
CHRISTIANSON_ANAC102_KO_SEED-0.1%O2_DN(113)	Down-regulated in ANAC102 KO seeds treated with 0.1%O2 (Table S4 PubmedID:19176720)	LIT	31	6.34e-14	4.16e-12
SANDY_WRKY15_OSMOTIC_STRESS_TOLERANCE_UP(598)	Constitutively upregulated transcripts in WRKY15 plants	LIT	73	2.35e-13	1.53e-11
ZHANG_PKL_UNICONAZOLE_UP(312)	Increase of effect of pkl and of uniconazole on transcript level of gene . (Table S 5 PubmedID:18539592)	LIT	50	2.39e-13	1.54e-11
RICHTER_GNC-OX/COL-0II_DN(1010)	Down-[GNC-OX] vs [Col-0II] (Table S2 PubmedID:20844019)	LIT	102	2.47e-13	1.58e-11
MARCHIVE_3H_PNP-P-WT-P_UP(349)	Up-regulated by pnp1-1 -P vs WT -P in three hours (Table S3 PubmedID:19710229)	LIT	53	3.03e-13	1.92e-11
LEGNAIOLI_ABA_TOC1-OX_MISS-EXPRESSED(218)	ABA-related genes miss-expressed in TOC1-ox (Table S4 PubmedID:19816401)	LIT	41	3.82e-13	2.39e-11
HU_LIGHT_35S-MIF1_SEEDLINGS_UP(219)	Up-altered expression (Light_Fold Change) in 35S:MIF1 seedlings (false discovery rate <0.1; MIF1, MINI ZINC FINGER 1) (Table S1 PubmedID:16412086)	LIT	41	4.36e-13	2.7e-11
MANDAOKAR_JASMONATE_8H_STAMEN_DIFF(490)	Jasmonate-esponsive genes (8hrs)in stamens of Arabaidopsis thaliana (Table S1 PubmedID:16805732)	LIT	64	5.04e-13	3.1e-11
KRAM_NECTARY_MLN/ILN_UP(186)	Up -regulated genes displaying differential expression between mature and immature lateral nectaries- MLN/ ILN (Table S9 PubmedID:19604393)	LIT	37	1.25e-12	7.61e-11
BRANCO-PRICE_9HS_IP_UP(295)	Increase exclusively after 9HS_IP (Table S4 PubmedID:18665916)	LIT	47	1.5e-12	9.06e-11
RONEMUS_DCL1-9_1.5X_21D_DN(28)	Down-regulated dcl1-9 1.5X 21d (ANOVA 0.01) (Table S4 PubmedID:16798886)	LIT	17	1.56e-12	9.36e-11
MA_COTYLEDON_LIGHT_DN(518)	Light down-regulated in Cot (TableS7 PubmedID:15888681)	LIT	65	1.66e-12	9.85e-11
NELSON_ABA_4H_UP(254)	Up-regulated genes -ABA 4 HR (TableS3 PubmedID:17923671)	LIT	43	2.3e-12	1.35e-10
MA_COTYLEDON_WL/D_UP(1557)	Up-regulated in Cotyledon WL Vs. D (TableS8 PubmedID:15888681)	LIT	133	4.38e-12	2.56e-10
JENSEN_COL/ATAF-BGH_UP(341)	Up-regulated by COL vs atAF bgh (Table 2 PubmedID:18694460)	LIT	50	4.5e-12	2.6e-10
DIJK_DEHYDRATION-STRESS_UP(640)	Up-Further analysis indicated 640 genes increased, their transcript levels by 4-fold or more (p <= 0.001) as result of the dehydration stress. (Table S3 PubmedID:21050490)	LIT	73	4.53e-12	2.6e-10
MA_COTYLEDON_LIGHT_UP(495)	Light up-regulated in Cot (TableS6 PubmedID:15888681)	LIT	62	5.84e-12	3.32e-10
JAIN_35S-OSTOP6A1-TRANSGENE_DROUGHT_DIFF(266)	Differentially expressed in 35S::OsTOP6A1 transgenic Arabidopsis plants and in the presence of drought stress in wild-type plants (Table S4 PubmedID:18071708)	LIT	43	8.78e-12	4.95e-10
LEIVAR_SSTF-C1_WT-R1-WT-RC-PIFQ-D/WT-D_DN(340)	Repressed SSTF Class 1 genes that are Repressed in WT-R1, WT-Rc and/or pifq-D relative to WT-D. (Dataset4 PubmedID:19920208)	LIT	49	1.28e-11	7.14e-10
NAIDOO_LATE-WILT_INFECTED-RALSTONIA-SOLANACEARUM-BCCF401_UP(74)	Up-differentially expressed at the late wilt stage in Arabidopsis thaliana Col 5 plants infected with Ralstonia solanacearum BCCF401 (Table S1 PubmedID:NA)	LIT	23	1.31e-11	7.25e-10
FAUTEUX_SILICON_INFECTED-ERYSIPHE-CICHORACEARUM_UP(91)	Up-regulated (1.5-fold change, p = 0.01) by silicon supply in Arabidopsis plants infected with Erysiphe cichoracearum (Table S1 PubmedID:17082308)	LIT	25	1.63e-11	8.95e-10
ZHANG_PST-DC3000-GH3.5-1D/WT_UP(474)	Up-regulated genes in Pst DC3000 (avrRpt2)-infected gh3.5-1D versus wild-type plants (Table S3 PubmedID:17704230)	LIT	59	2.39e-11	1.31e-09
MA_ROOT_LIGHT_DN(391)	Light down-regulated in Root (TableS7 PubmedID:15888681)	LIT	52	4.33e-11	2.35e-09
KAUFMANN_WT/AG-MUTANT_BOLTING_UP(1651)	Up-regulated wt vs ag mutant after bolting (Table S2 PubmedID:19385720)	LIT	135	4.88e-11	2.62e-09
LEE_COLD_DN(284)	Down-regulated Gene List-Cold (Table S 6 PubmedID:16214899)	LIT	43	5.71e-11	3.04e-09
DINNENY_END-RADIAL_FE-DEPRIVATION_DN(286)	Significant down-regulation in END of radial in response to iron-deprivation (Table S2 PubmedID:18436742)	LIT	43	6.96e-11	3.68e-09
ALVES-FERREIRA_AP3ES_UP(1269)	Up-regulated genes -ap3es (TableS1 PubmedID:17905860)	LIT	111	8.31e-11	4.37e-09
THOMAS_OBE1I-OBE2I/WT_UP(973)	Up-regulated expressed in the obe1i obe2i mutant seedlings when compared to wild type (Table S2 PubmedID:19392692)	LIT	92	9.96e-11	5.19e-09
SATO_COL-101C_COL-NDR1_101C-NDR1_NDR1-NDR1BLIND_UP(576)	Up-regulated by Col_101C, Col_ndr1, 101C_ndr1,and ndr1_ndr1blind (Table S3 PubmedID:17181774)	LIT	65	1.03e-10	5.34e-09
PESARESI_WS-2/COL-O_DN(830)	Down-differentially regulated in WS-2 compared to Col-O. (Table S9 PubmedID:19706797)	LIT	82	1.6e-10	8.21e-09
DEVOS_24H_M.PERSICAE-FEEDING_SALIVA-INFILTRATION_UP(78)	Up-regulated 24 hours after infiltration of M. persicae saliva and their expression frofile after M. persicae feeding. (Table S1 PubmedID:19558622)	LIT	22	1.74e-10	8.85e-09
WANG_CBP60G-1_24H_INOCULATION-PSM-ES4326_DN(272)	Down-regulated-Expression profile of cbp60g-1 at 24 hours after inoculation of Psm ES4326 (TableS1 PubmedID:18842091)	LIT	41	1.79e-10	9.07e-09
NOZUE_DARK-PERIODS-NONGROWTH_DIFF(24)	Higher significantly expression in dark periods without growth (Table 2 PubmedID:17589502)	LIT	14	2.19e-10	1.1e-08
WELLMER_RATIOS-R3_UP(1021)	Up-regulated genes Inferred from Ratios r3 (Table S2 PubmedID:16789830)	LIT	94	2.25e-10	1.12e-08
SUGIO_AZC_DN(154)	Down-regulated by AZC (Dataset1 PubmedID:19244141)	LIT	30	2.56e-10	1.27e-08
GREGORY_EIN5/ABH1-MUTATION_UP(779)	Up-regulated upon EIN5and ABH1 mutation (ein5-6/abh1-1) (TableS1 PubmedID:18486559)	LIT	78	2.58e-10	1.27e-08
TIAN_ALBINO-MUTANT_UP(50)	Up-regulated genes (top 50)in the albino mutant (Table S2 PubmedID:17468106)	LIT	18	3.1e-10	1.51e-08
LEIVAR_SSTF-C6_WT-R1-WT-RC-PIFQ-D/WT-D_UP(82)	Induced SSTF Class 6 genes that are Induced in WT-R1, WT-Rc and/or pifq-D relative to WT-D. (Dataset3 PubmedID:19920208)	LIT	22	3.88e-10	1.88e-08
WILSON_FLOWERING-MUTANT/ISOGENIC-CONTROL_DN(74)	Negative expression of list of non-redundant genes that were differentially expressed comparing flowering mutants to their near isogenic controls (TableS2 PubmedID:15908439)	LIT	21	4.09e-10	1.97e-08
HU_WT-RC50/WT-D_UP(1003)	Up-regulated 2-fold in WT-Rc50/WT-D (Table S1 PubmedID:19529817)	LIT	92	4.21e-10	2.01e-08
DEVOS_M.PERSICAE-FEEDING_SALIVA-INFILTRATION_UP(52)	Induced by both M. persicae feeding (De Vos et al. 2005) and saliva infiltration (Table 1 PubmedID:19558622)	LIT	18	5.22e-10	2.47e-08
ZIMMERLI_BABA/WT-TREATED_DN(84)	Downregulated by BABA-treated/water-treated (TableS1 PubmedID:18047473)	LIT	22	5.71e-10	2.69e-08
JENSEN_COL/ATAF-BGH_DN(678)	Down-regulated by COL vs atAF bgh (Table 2 PubmedID:18694460)	LIT	70	6.71e-10	3.14e-08
HU_WT-RC15/WT-D_UP(769)	Up-regulated 2-fold in WT-Rc15/WT-D (Table S1 PubmedID:19529817)	LIT	76	7.51e-10	3.49e-08
VERT_ARF2-COL_UP(553)	Upregulated in arf2 Col (Table S4 PubmedID:18599455)	LIT	61	8.71e-10	4.02e-08
WAN_MUTANT_DIFF(316)	Differentially regulated by 1.5 fold (P <0.05) in the mutant plants due to the mutation, as revealed by the comparison between the water-treated mutant and water treated wild-type samples. The expression pattern of these genes in the wild-type and mutant plants in response to chitooctaose was also included after the Mu-water/WT-water comparison. WT: wild-type Col-0; Mu: the atLysM RLK1 mutant; 8m…	LIT	43	1.11e-09	5.09e-08
CHANDRAN_ICS1-WT-T2_UP(870)	Up-regulated-ics1 vs. WT T2 (Worksheet S1 PubmedID:19176722)	LIT	82	1.23e-09	5.61e-08
XIN_ABA-ROP10-1_DIFF(127)	Suppressed by ABA in rop10-1 (Table S 4 PubmedID:16258012)	LIT	26	1.59e-09	7.18e-08
MOROHASHI_META-ANALYSIS_GL1DM_24H_UP(296)	Up-regulated genes from meta-analysis (q<0.05) by GL1DM 24hrs (Table S 2 PubmedID:19247443)	LIT	41	1.7e-09	7.62e-08
LEE_COLD-LATE_DN(260)	Down-regulated (LU) Gene List-Cold Late (Table S 9 PubmedID:16214899)	LIT	38	1.78e-09	7.94e-08
BEZHANI_BRM-101_DN(93)	Downregulated in brm-101 (Table S2 PubmedID:17293567)	LIT	22	2.9e-09	1.28e-07
KLEINE_CRY1-MUTANT/WT_HIGH-LIGHT_NONEXPRESSION-GROWTHLIGHT_UP(77)	Up-regulated at least 2-fold different in the cry1 mutant compared to wild type in high light conditions (1000 ?mol photons m-2 s-1) AND not differently expressed in growth light conditions (100 ?mol photons m-2 s-1) (Table S5 PubmedID:17478635)	LIT	20	3.87e-09	1.71e-07
MOROHASHI_META-ANALYSIS_GL3DM_24H_UP(257)	Up-regulated genes from meta-analysis (q<0.05) by GL3 DM 24hrs (Table S 2 PubmedID:19247443)	LIT	37	4.16e-09	1.82e-07
JAIN_35S-OSTOP6A1-TRANSGENE_SALT_DIFF(87)	Differentially expressed in 35S::OsTOP6A1 transgenic Arabidopsis plants and in the presence of salt stress in wild-type plants (Table S4 PubmedID:18071708)	LIT	21	4.86e-09	2.11e-07
NEMHAUSER_BL_IAA-AUXIN-TREATMENT_DN(296)	Down-regulated by Fold-change of BL following exposure to BL or IAA (auxin) treatment (Table 2 PubmedID:15328536)	LIT	40	5.01e-09	2.16e-07
KANNO_DMS4/DRD1_DN(1493)	Down-Genes differentially regulated in dms4 compared to drd1. (Table S3 PubmedID:20010803)	LIT	118	5.53e-09	2.38e-07
SOZZANI_SCR_TIME-COURSE_DIFF(1904)	Genes differentially regulated in the SCR microarray time course (Table S2 PubmedID:20596025)	LIT	141	8.09e-09	3.45e-07
XIN_ABA-ROP10-1_UP(341)	Induced by ABA in rop10-1 (Table S 3 PubmedID:16258012)	LIT	43	8.59e-09	3.64e-07
HOEKENGA_AFGC_AL_UP(232)	Al-inducible genes identified in AFGC Microarray Experiments. (TableS1 PubmedID:12805622)	LIT	34	1.18e-08	4.99e-07
FABRO_EARLY_INTERACTION-WITH-G.CICHORACEARUM_UP(37)	Induced regulated during the early interaction with G. cichoracearum (Table III PubmedID:18218973)	LIT	14	1.74e-08	7.29e-07
WELLMER_RATIOS-R1_DN(993)	Down-regulated genes Inferred from Ratios r1 (Table S2 PubmedID:16789830)	LIT	86	1.86e-08	7.74e-07
XIN_ABA-WT_UP(262)	Induced by ABA in wild-type (Ws) (Table S 1 PubmedID:16258012)	LIT	36	1.98e-08	8.19e-07
BLASING_4H-LIGHT_DN(203)	Repressed-4h-light (Table S 6 PubmedID:16299223)	LIT	31	2.23e-08	9.17e-07
JAIN_35S-OSTOP6A1-TRANSGENE_UP(240)	Significantly up-regulated (>2 fold and P-value <0.01) genes in 35S::OsTOP6A1 transgenic Arabidopsis plants. (Table S2 PubmedID:18071708)	LIT	34	2.5e-08	1.02e-06
BROWN_UVR8_HY5_UP(72)	Induced regulated by UVR8 and HY5 (Table S2 PubmedID:16330762)	LIT	18	3.81e-08	1.55e-06
CARTIEAUX_RHIZOBACTERIA-TREATED/AXENIC_UP(40)	Upregulated genes that are differentially expressed in rhizobacteria-treated versus axenic plants (Table1 PubmedID:14535883)	LIT	14	3.88e-08	1.57e-06
XIN_ABA-ROP10-1-WT_DN(222)	Commonly activated and repressed by ABA in Ws and rop10-1 (Table S 8 PubmedID:16258012)	LIT	32	4.46e-08	1.79e-06
MERIGOUT_NH4NO3+CO(NH2)2_NH4NO3_SHOOTT_DN(41)	Downregulated in shoot between [NH4NO3 +CO(NH2)2]- and [NH4NO3]-Arabidopsis grown plants (reference). (TableS5 PubmedID:18508958)	LIT	14	5e-08	2e-06
BRENNER_CKX1-BV0/COL-0-BA0_DN(341)	Down-CKX1 BV0 vs Col-0 BA0 (Table S 7 PubmedID:16212609)	LIT	41	6.22e-08	2.47e-06
ZHANG_CHLOROPLAST-THYLAKOID_THYLAKOID-LUMEN_DIFF(51)	Differentially expressed genes which were located in chloroplast thylakoid membrane and thylakoid lumen. (TableS7 PubmedID:19025653)	LIT	15	8.64e-08	3.41e-06
NELSON_ABA_4H_DN(172)	Down-regulated genes -ABA 4 HR (TableS3 PubmedID:17923671)	LIT	27	1.08e-07	4.24e-06
ROMERO_SOM2_UP(98)	SOM2-up (TableS4 PubmedID:18545680)	LIT	20	1.24e-07	4.85e-06
KIDD_GENOTYPE_DIFF(298)	Differentially regulated genes by the genotype from the microarray. (Table S2 PubmedID:19671879)	LIT	37	1.31e-07	5.09e-06
KRINKE_W30-SENSITIVE-SA_UP(99)	Induced-Expression profiles of genes regulated by a W30-sensitive pathway in response to SA. (TableS4 PubmedID:17496105)	LIT	20	1.44e-07	5.54e-06
DUVAL_IXB_NOT-TA_UP(81)	Specifically upregulated by IXB (at least 1.5-FC after 6 h, p-value< 0.05) but not by TA (Table S5 PubmedID:19198845)	LIT	18	1.76e-07	6.74e-06
KRAM_NECTARY_MLN/MMN_UP(143)	Up -regulated genes displaying differential expression between mature and immature lateral nectaries-MLN/MMN. (Table S9 PubmedID:19604393)	LIT	24	1.83e-07	6.99e-06
MANDAOKAR_ATMYB3_DIFF(155)	Showed similar expression pattern with atMYB3 by Gene Angler (Table S4 PubmedID:16805732)	LIT	25	2.01e-07	7.61e-06
STRASSER_ELF3X16-TEMPERATURE_DN(48)	Down-regulated genotype (elf3) x temperature of 16 interaction (p<0.01, uncorrected) (Table S4 PubmedID:19187043)	LIT	14	2.53e-07	9.54e-06
MA_ROOT_WL/D_UP(1657)	Up-regulated in Root WL Vs. D (TableS8 PubmedID:15888681)	LIT	120	3.43e-07	1.29e-05
PESARESI_STN7-1MUTANT/COL-0_UP(116)	Up-regulated in the stn7-1 mutant compared to Col-0. (Table S3 PubmedID:19706797)	LIT	21	3.53e-07	1.32e-05
LEGNAIOLI_ABA_TOC1-2_MISS-EXPRESSED(87)	ABA-related genes miss-expressed in toc1-2 (Table S3 PubmedID:19816401)	LIT	18	4.4e-07	1.63e-05
WELLMER_RATIOS-R5_UP(926)	Up-regulated genes Inferred from Ratios r5 (Table S2 PubmedID:16789830)	LIT	77	4.65e-07	1.72e-05
PESARESI_WS-2/COL-O_UP(993)	Up-differentially regulated in WS-2 compared to Col-O. (Table S9 PubmedID:19706797)	LIT	81	4.78e-07	1.75e-05
SOZZANI_SHR_TIME-COURSE_DIFF(2481)	Genes differentially regulated in the SHR microarray time course (Table S1 PubmedID:20596025)	LIT	164	5.38e-07	1.97e-05
VERT_BRZ-ARF2_DN(445)	Downregulated in BRZ arf2 (Table S4 PubmedID:18599455)	LIT	46	5.52e-07	2.01e-05
LISTER_DDC_DN(89)	Ddc downregulated (TableS11 PubmedID:18423832)	LIT	18	5.88e-07	2.12e-05
PERERA_DROUGHT_DN(45)	Commonly down regulated (> 2 fold) with drought (161 transcripts) (Table S8 PubmedID:18849493)	LIT	13	7.41e-07	2.65e-05
LEIVAR_SSTF-C3_WT-R1-WT-RC-PIFQ-D/WT-D_DN(45)	Repressed SSTF Class 3 genes that are Repressed in WT-R1, WT-Rc and/or pifq-D relative to WT-D. (Dataset4 PubmedID:19920208)	LIT	13	7.41e-07	2.65e-05
ALVES-FERREIRA_SPL/NZZ_UP(1595)	Up-regulated genes -spl/nzz (TableS1 PubmedID:17905860)	LIT	115	7.49e-07	2.66e-05
HE_BR-EARLY3H_DN(101)	Down regulated by BR early (within 3 hours) (Table S 1 PubmedID:15681342)	LIT	19	7.58e-07	2.68e-05
MOROHASHI_META-ANALYSIS_GL1DM_4H_UP(296)	Up-regulated genes from meta-analysis (q<0.05) by GL1DM 4hrs (Table S 2 PubmedID:19247443)	LIT	35	7.99e-07	2.81e-05
SCHMID_COL_DN(231)	Repressed genes in the overlap between top 500 genes ranked by change between day 0 and 7 in Col (Table S4 PubmedID:14573523)	LIT	30	8.53e-07	2.97e-05
SCHMID_0-7D_COL_DN(231)	Repressed genes overlap between top 500 genes ranked by change between day 0 and 7 in Col (Table S4 PubmedID:14573523)	LIT	30	8.53e-07	2.97e-05
KRINKE_SA_UP(245)	SA-induced by overlaps between clusters regulated positively by NPR1 and either positively or negatively by a n-butanol sensitive pathway in response to SA. (Table SII PubmedID:19304931)	LIT	31	9.31e-07	3.23e-05
KRINKE_SA-TREATMENT_UNFOLDED-PROTEIN_DN(136)	Repressed-Overlap between SA-regulated and unfolded protein response-regulated transcriptomes. (TableS2 PubmedID:17496105)	LIT	22	1.02e-06	3.5e-05
XIN_ABA-WT_DIFF(125)	Suppressed by ABA in wild-type (Ws) (Table S 2 PubmedID:16258012)	LIT	21	1.04e-06	3.56e-05
ROMERO_SOM4_UP(234)	SOM4-up (TableS4 PubmedID:18545680)	LIT	30	1.09e-06	3.71e-05
SEHR_INTERNODE_UP(74)	Up-Genes preferentially expressed in the internode. (Table S1 PubmedID:20579310)	LIT	16	1.15e-06	3.9e-05
KRAM_NECTARY_MLN/MMN_DN(211)	Down -regulated genes displaying differential expression between mature and immature lateral nectaries-MLN/MMN. (Table S9 PubmedID:19604393)	LIT	28	1.34e-06	4.52e-05
KAUFMANN_DEX/DEX+CHX-TREATMENT_NOT-CHX_DN(309)	Down-genes were selected if they were detected as differentially expressed upon both the Dex and Dex+Chx treatments but not upon the Chx treatment (Table S5 PubmedID:20360106)	LIT	35	1.95e-06	6.54e-05
MA_HYPOCOTYL_WL/D_UP(1706)	Up-regulated in Hypocotyl WL Vs. D (TableS8 PubmedID:15888681)	LIT	119	2.19e-06	7.32e-05
ROMERO_TEV-AT/TEV_UP(51)	Transcription factors and regulators, upregulated in TEV-at vs. TEV (TableS5 PubmedID:18545680)	LIT	13	2.43e-06	8.07e-05
LORETI_SUCROSE_ANOXIC-SEEDLING_UP(51)	Enhanced-sucrose on the anoxic response of Arabidopsis seedlings (Table S 3 PubmedID:15734908)	LIT	13	2.43e-06	8.07e-05
WELLMER_RATIOS-R4_UP(858)	Up-regulated genes Inferred from Ratios r4 (Table S2 PubmedID:16789830)	LIT	70	2.86e-06	9.44e-05
NELSON_35S-ATNF-YB1_DN(248)	Down-regulated genes -35S::atNF-YB1 (TableS3 PubmedID:17923671)	LIT	30	3.16e-06	0.000104
MANDAOKAR_JASMONATE_2H_STAMEN_DIFF(197)	Jasmonate-esponsive genes (2hrs)in stamens of Arabaidopsis thaliana (Table S1 PubmedID:16805732)	LIT	26	3.45e-06	0.000113
HE_BR-LATE3-24H_DN(63)	Down regulated by BR late (between 3 and 24 hours) (Table S 1 PubmedID:15681342)	LIT	14	4.03e-06	0.000131
WALLEY_5MIN_WOUNDING_UP(162)	Up-regulated Genes by 5 min wounding (Table S1 PubmedID:17953483)	LIT	23	4.23e-06	0.000137
ZENTELLA_PUTATIVE-DELLA_2HR_DEX_DN(94)	Down-Putative DELLA-Regulated Genes 2hr in the DEX-(rga-D17) Dataset. (Table S4 PubmedID:17933900)	LIT	17	4.56e-06	0.000147
DOHERTYA_COLD_CAMTA3_UP(30)	Upregulated genes early in response to treatment at 4 degree in CAMTA mutants (Table 1 PubmedID:19270186)	LIT	10	4.93e-06	0.000158
GUTIERREZ_UNSTABLE-ATGUTS_DIFF(95)	Arabidopsis thaliana genes with unsTable transcripts (atGUTs) (TableS2 PubmedID:12167669)	LIT	17	5.16e-06	0.000165
MITSUDA_35S-NST1_UP(202)	Up-regulated genes in 35S:NST1 plants and overlapped with gene groups listed in Table 1 (Table S2 PubmedID:16214898)	LIT	26	5.19e-06	0.000165
LEE_COLD-ICE1_DN(129)	Cold Down-regulated Genes Whose Expression is Affected by ice1 (Table S 13 PubmedID:16214899)	LIT	20	5.49e-06	0.000174
DINNENY_72HRS_FE-DEPRIVATION_DN(203)	Significant down-regulation in 72hrs in response to iron-deprivation (Table S2 PubmedID:18436742)	LIT	26	5.62e-06	0.000177
LEGNAIOLI_TOC1-2_DN(75)	Downregulated in toc1-2 samples (Table S2 PubmedID:19816401)	LIT	15	5.67e-06	0.000178
ZIMMERLI_SAM_HOST/UNTREATED-18HPI_DN(66)	Downregulated genes for clones selected by SAM analysis-Host/Untreated-18 hpi (TableS3 PubmedID:15546348)	LIT	14	6.42e-06	0.0002
ZENTELLA_PUTATIVE-DELLA_4HR_DEX_DN(120)	Down-Putative DELLA-Regulated Genes 4hr in the DEX-(rga-D17) Dataset. (Table S4 PubmedID:17933900)	LIT	19	7.15e-06	0.000222
ZIMMERLI_SAM_HOST/UNTREATED-8HPI_DN(77)	Downregulated genes for clones selected by SAM analysis-Host/Untreated-8 hpi (TableS3 PubmedID:15546348)	LIT	15	7.49e-06	0.000231
LEEA_WS-2_INOCULATION_TUMOR_UP(874)	Up- regulated expressed Arabidopsis thaliana (Ws-2) genes _Suppl-Figure 2A: Table lists all genes shown in Figure 2A differentially transcribed in the following experiments: (i) Three hours post inoculation of wounded inflorescence stalks with A. tumefaciens strain C58 (C58 3 hpi) and (ii) with strain GV3101 (GV3101 3 hpi); (iii) six days post inoculation with strain C58 (C58 6 dpi) and (iv) with…	LIT	69	9.32e-06	0.000287
SCHWAGER_VFB-CSN4/WT_UP(60)	Induced in the vfb mutants and in the csn4 mutant seedlings compared to the wild type (Table S3 PubmedID:17435085)	LIT	13	1.12e-05	0.000343
CHRISTIANSON_ANAC102_UP(113)	Up-regulated in ANAC102 overexpressing lines (Table S1 PubmedID:19176720)	LIT	18	1.15e-05	0.000348
BAE_NEP1_30MIN_DN(26)	Down-regulated by 30 min treatment with 10 mg/ml Nep1 (Table S1 PubmedID:16698904)	LIT	9	1.15e-05	0.000348
ZIMMERLI_SAM_NONHOST/UNTREATED-24HPI_DN(70)	Downregulated genes for clones selected by SAM analysis-Nonhost/Untreated-24 hpi (TableS3 PubmedID:15546348)	LIT	14	1.15e-05	0.000349
OKAMOTO_ONLY-ABA2-MUTANT_DRY-SEED_UP(253)	Upregulated genes in only aba2 mutant dry seeds (Table S3 PubmedID:20579310)	LIT	29	1.17e-05	0.000351
GOODWIN_SEEDLINGS_50MM-AL-TREATMENT_DN(91)	Down-regulated transcripts in Arabidopsis seedlings in response to 50 ?M aluminum treatment (Table 3 PubmedID:NA)	LIT	16	1.18e-05	0.000353
ZIMMERLI_SAM_HOST/UNTREATED-24HPI_DN(71)	Downregulated genes for clones selected by SAM analysis-Host/Untreated-24 hpi (TableS3 PubmedID:15546348)	LIT	14	1.33e-05	0.000396
WELLMER_RATIOS-R2_UP(854)	Up-regulated genes Inferred from Ratios r2 (Table S2 PubmedID:16789830)	LIT	67	1.51e-05	0.000447
JAIN_A3L5-TRANSGENE_UP(132)	Upregulated in A3L5 transgenic line (Table S2 PubmedID:17116242)	LIT	19	2.37e-05	0.000701
ALVES-FERREIRA_MS1-WHOLE-INFLORESCENCE_DN(633)	Down-regulated genes -ms1 (whole inflorescence) (TableS1 PubmedID:17905860)	LIT	53	2.38e-05	0.000701
PESARESI_S7-1_PSA1-1_P1-3_LEAVES_UP(22)	Up-Coregulated Genes in stn7-1, psad1-1, and psae1-3 Leaves (Table 3 PubmedID:19706797)	LIT	8	2.65e-05	0.000777
STRASSER_ELF1_16_UP(56)	Up-regulated in elf1_16 (Table S3 PubmedID:19187043)	LIT	12	2.67e-05	0.000778
CARTAGENA_SDG4-MUTANT_FLOWER_DN(38)	Down-regulated in sdg4 mutant flowers (Table 1 PubmedID:18252252)	LIT	10	2.79e-05	0.000811
BETHKE_35S-ERF104_UP(574)	Upregulated in 35S::ERF104 (534 in total) (Table S A PubmedID:19416906)	LIT	49	3.04e-05	0.00088
STRASSER_ELF1_23_UP(57)	Up-regulated in elf1_23 (Table S3 PubmedID:19187043)	LIT	12	3.1e-05	0.000892
ZIMMERLI_SAM_NONHOST/UNTREATED-18HPI_DN(67)	Downregulated genes for clones selected by SAM analysis-Nonhost/Untreated-18 hpi (TableS3 PubmedID:15546348)	LIT	13	3.11e-05	0.000892
GOLDSTEIN_PK12LAMMER-KINASE_DN(16)	Downregulated Transcripts in the PK12 LAMMER Kinase Overexpression Line (Table 1 PubmedID:12671088)	LIT	7	3.33e-05	0.000951
BROWN_UV-B_WT_UP(39)	Induced by UV-B in wild type (Table S2 PubmedID:16330762)	LIT	10	3.37e-05	0.000959
GAETA_ALLOPOLYPLOID/PARENT-MIX6450_PERGENEVAR_DN(228)	228 parental genes expressed at lower level in Eil-0 than in Lc-0 (6 interrogated by 2 probes); (Table S2 PubmedID:19225455)	LIT	26	3.51e-05	0.000993
LORRAIN_GO_PIF4PIF5_UP(68)	Up-regulated gene Ontology (GO) terms enriched in the pif4pif5-affected genes. (Table S2 PubmedID:19619162)	LIT	13	3.56e-05	0.001
ZIMMERLI_BABA/WT-TREATED_UP(677)	Upregulated by BABA-treated/water-treated (TableS1 PubmedID:18047473)	LIT	55	3.63e-05	0.00102
NELSON_35S-CBF4_DN(215)	Down-regulated genes -35S::CBF4 (TableS3 PubmedID:17923671)	LIT	25	3.68e-05	0.00103
BABU_PPV-INFECTED-LEAF_17D-INOCULATION_UP(2013)	Induced in PPV-infected Arabidopsis leaf tissues 17 days post inoculation (Table S1 PubmedID:18613973)	LIT	129	3.82e-05	0.00106
DUVAL_6H_100NM-IXB-TREATMENT_UP(272)	Up-regulated at least 1.5-fold at 6 h of 100 nM IXB treatment (p-value < 0.05) (Table S3 PubmedID:19198845)	LIT	29	3.94e-05	0.00109
HORIGUCHI_GRA-D-MUTANT_DN(49)	Downregulated commonly in the gra-D mutants and located outside of the duplications. (Table S3 PubmedID:19508432)	LIT	11	3.97e-05	0.0011
ZHANG_PKL-MUTANT/WT_DIFF(91)	Expressed 3-fold higher in pkl mutants versus wild-type plants or in pkl plants treated with uniconazole versus wild-type plants treated with uniconazole as determined by microarray analysis. (Table S 8 PubmedID:18539592)	LIT	15	4.26e-05	0.00117
DINNENY_COR-RADIAL_FE-DEPRIVATION_UP(127)	Significant up-regulation in COR of radial in response to iron-deprivation (Table S2 PubmedID:18436742)	LIT	18	4.62e-05	0.00127
MARCHIVE_1W_PNP-P-WT-P_DN(70)	Down-regulated by pnp1-1 -P vs WT -P in one week (Table S4 PubmedID:19710229)	LIT	13	4.64e-05	0.00127
DEEKEN_BL_UP(41)	Induced-BL_list (Table S5 PubmedID:18485061)	LIT	10	4.86e-05	0.00132
ZHANG_CHLOROPLAST-THYLAKOID_DIFF(33)	Differentially spliced genes which were located in chloroplast thylakoid. (TableS7 PubmedID:19025653)	LIT	9	5.54e-05	0.0015
NAIDOO_EARLY-WILT_INFECTED-RALSTONIA-SOLANACEARUM-BCCF401_UP(25)	Up-differentially expressed at the early wilt stage in Arabidopsis thaliana Col 5 plants infected with Ralstonia solanacearum BCCF401 (Table S1 PubmedID:NA)	LIT	8	5.61e-05	0.00151
TAI_TSA_UP(42)	Up-regulated by TSA (Table 2 PubmedID:16307366)	LIT	10	5.78e-05	0.00155
JAIN_A3L5-TRANSGENE_DN(106)	Downregulated in A3L5 transgenic line (Table S2 PubmedID:17116242)	LIT	16	6.16e-05	0.00165
ZIMMERLI_SAM_NONHOST/UNTREATED-8HPI_DN(52)	Downregulated genes for clones selected by SAM analysis-Nonhost/Untreated-8 hpi (TableS3 PubmedID:15546348)	LIT	11	6.35e-05	0.00169
MOROHASHI_META-ANALYSIS_WT/GL1_UP(157)	Up-regulated genes from meta-analysis (q<0.05) by WT/gl1 (Table S 2 PubmedID:19247443)	LIT	20	6.96e-05	0.00185
WELLMER_RATIOS-R2_DN(799)	Down-regulated genes Inferred from Ratios r2 (Table S2 PubmedID:16789830)	LIT	61	7.36e-05	0.00195
LI_NFYA5_DN(108)	Lower expression with expression changes (pfp<0.05) in NFYA5 overexpression (Table S1 PubmedID:18682547)	LIT	16	7.51e-05	0.00198
MARCHIVE_1W_PNP-P-PNP+P_DN(35)	Down-regulated by pnp1-1 -P vs pnp1-1 +P in one week (Table S4 PubmedID:19710229)	LIT	9	8.16e-05	0.00214
PEREZ-AMADOR_DST1-PARENTAL-PLANT_DN(7)	Genes with Decreased mRNA Levels in dst1 versus Parental Plants (Table3 PubmedID:11752382)	LIT	5	8.51e-05	0.00223
KLEINE_HY5-MUTANT/WT_HIGH-LIGHT_NONEXPRESSION-GROWTHLIGHT_UP(65)	Up-regulated at least 2-fold differentin the hy5 mutant compared to wild type in high light conditions (1000 ?mol photons m-2 s-1) AND not differently expressed in growth light conditions (100 ?mol photons m-2 s-1) (Table S6 PubmedID:17478635)	LIT	12	9.46e-05	0.00247
JAMET_SPGS_5-11-DAY-HYPOCOTYL_MODULATED_UP(45)	Up- regulated Secretory Pathway Genes (SPGs) with modulated levels of transcripts in 5- and 11-day-old hypocotyls (File 4 PubmedID:19878582)	LIT	10	9.53e-05	0.00247
STAVANG_WT_29C/20C_UP(100)	Up-regulated-WT-temperature(Sample 29?C / Sample 20?C) (Table S1 PubmedID:19686536)	LIT	15	0.00011	0.00285
KLEINE_HY5-MUTANT/WT_GROWTH-LIGHT_UP(290)	Up-regulated at least 2-fold different in the hy5 mutant compared to wild type in growth light conditions (100 ?mol photons m-2 s-1) (Table S4 PubmedID:17478635)	LIT	29	0.000111	0.00286
MOROHASHI_META-ANALYSIS_GL3DM_4H_DN(320)	Down-regulated genes from meta-analysis (q<0.05) by GL3 DM 4hrs (Table S 2 PubmedID:19247443)	LIT	31	0.000111	0.00286
SEHR_STEM-BASE_UP(92)	Up-Genes preferentially expressed at the stem base. (Table S2 PubmedID:20579310)	LIT	14	0.000161	0.00413
NOZUE_DARK-INDUCED-GROWTH_DIFF(39)	Higher significantly expression in dark-induced growth periods (Table 1 PubmedID:17589502)	LIT	9	0.000166	0.00422
ZHANG_GH3.5-1D/WT_DN(156)	Down-regulated genes in uninfected gh3.5-1D versus wild-type plants (Table S2 PubmedID:17704230)	LIT	19	0.000177	0.0045
WELLMER_RATIOS-R4_DN(793)	Down-regulated genes Inferred from Ratios r4 (Table S2 PubmedID:16789830)	LIT	59	0.000182	0.0046
JAMET_SPGS_5-11-DAY-HYPOCOTYL_HIGH_UP(157)	Up- regulated Secretory Pathway Genes (SPGs) with moderate or high levels of transcripts in 5- and 11-day-old hypocotyls (File 3 PubmedID:19878582)	LIT	19	0.000191	0.00481
JUENGER_QPCR-STUDY_STRESS-GENE_DIFF(31)	DIFF_Results of QPCR studies of candidate stress genes in soil-drying experiments including response predicted a priori from literature, P-values from factorial anova, and correspondence with results form our array studies. (Table 2 PubmedID:20302603)	LIT	8	0.000198	0.00498
USADEL_NO-CHANGES-SUGAR_SUC_DN(9)	Repressed-group in No or unrelated to the changes of sugars >2-fold changes within 30 min after adding 15 mM Suc to C-starved seedlings was extracted from Osuna et al. (2007). (Table II PubmedID:18305208)	LIT	5	0.0002	0.00499
LEIVAR_SSTF-C5_WT-R1-WT-RC-PIFQ-D/WT-D_UP(9)	Induced SSTF Class 5 genes that are Induced in WT-R1, WT-Rc and/or pifq-D relative to WT-D. (Dataset3 PubmedID:19920208)	LIT	5	0.0002	0.00499
ZENTELLA_PUTATIVE-DELLA_2HR_DEX_UP(272)	Up-Putative DELLA-Regulated Genes 2hr in the DEX-(rga-D17) Dataset. (Table S4 PubmedID:17933900)	LIT	27	0.00021	0.00521
GOERES_5FC_TDT-1MUTANT_DN(52)	Reduced RNA level genes with at least a 5-fold in tdt-1 mutants (Table S1 PubmedID:17513503)	LIT	10	0.000268	0.00662
FOWLER_COLD_WS-2_UP(218)	Upregulated genes in Ws-2 ecotype with cold treatment (Table S1/2 PubmedID:12172015)	LIT	23	0.000273	0.00673
CHODAVARAPU_GT1000GENESSTARTSTOPEXPRESSION_DIFF(74)	Diff-The number of unique hits per million are shown for Arabidopsis genes greater than 1000 bases long in wild type shoots. A value of 0 indicates that, at the level of sequencing depth used in this work, no reads aligning uniquely to that particular transcript were found. (Table S2 PubmedID:20512117)	LIT	12	0.000277	0.00681
VERT_BRZ-ARF2_UP(386)	Upregulated in BRZ arf2 (Table S4 PubmedID:18599455)	LIT	34	0.000281	0.00687
DEEKEN_RL_UP(33)	Induced-RL_list (Table S5 PubmedID:18485061)	LIT	8	0.000286	0.00696
KNOTH_COL-0_48H-INA-TREATMENT_DN(87)	Down-regulated in Col-0 after 48h INA treatment (Table S5 PubmedID:19304930)	LIT	13	0.00032	0.00778
MA_HYPOCOTYL_LIGHT_UP(867)	Light up-regulated in Hyp (TableS6 PubmedID:15888681)	LIT	62	0.000338	0.00818
BEZHANI_SYD-2_DN(100)	Downregulated in syd-2 (Table S4 PubmedID:17293567)	LIT	14	0.000349	0.00841
MOROHASHI_META-ANALYSIS_WT/GL1_DN(376)	Down-regulated genes from meta-analysis (q<0.05) by WT/gl1 (Table S 2 PubmedID:19247443)	LIT	33	0.000363	0.00873
MU_ACID-SYNTHETIC-GENE_LEC1-OXI_DN(268)	Downregulated fatty acid synthetic genes in LEC1-Oxi plants (Table S2 PubmedID:18689444)	LIT	26	0.000376	0.009
DINNENY_EPI-RADIAL_FE-DEPRIVATION_UP(102)	Significant up-regulation in EPI of radial in response to iron-deprivation (Table S2 PubmedID:18436742)	LIT	14	0.000417	0.00993
JAMET_SPGS_5-11-DAY-HYPOCOTYL_HIGH_DN(270)	Down- regulated Secretory Pathway Genes (SPGs) with moderate or high levels of transcripts in 5- and 11-day-old hypocotyls (File 3 PubmedID:19878582)	LIT	26	0.000417	0.00993
ALVES-FERREIRA_MS1-WHOLE-INFLORESCENCE_UP(1281)	Up-regulated genes -ms1 (whole inflorescence) (TableS1 PubmedID:17905860)	LIT	84	0.000458	0.0109
MOROHASHI_META-ANALYSIS_GL3DM_4H_UP(213)	Up-regulated genes from meta-analysis (q<0.05) by GL3 DM 4hrs (Table S 2 PubmedID:19247443)	LIT	22	0.000478	0.0113
BUCKHOUT_FE-DEFICIENCY_WEAKLY_UP(27)	Up-regulated weakly by Fe deficiency (Table 4-5 PubmedID:19348669)	LIT	7	0.000485	0.0114
KEMPEMA_SLWF-NYMPH-FEEDING_UP(703)	Up-expressed after SLWF nymph feeding (Table S2 PubmedID:17189325)	LIT	52	0.000485	0.0114
RICHTER_GNL-OX/COL-0II_DN(2443)	Down-[GNL-OX] vs [Col-0II] (Table S2 PubmedID:20844019)	LIT	144	0.000497	0.0116
KAUFMANN_DIRECT_CHX/DEX+CHX-HYBRIDIZATION_UP(19)	Up-differentially expressed genes were also identified from the direct Chx vs. Dex+Chx hybridizations (Table S5 PubmedID:20360106)	LIT	6	0.000516	0.0119
SCHEIBLE_TXR1M-MUTANT/WT-REPRESSED_DN(19)	Repressed expression profiles of genes that are significantly induced (arithmetic mean value >1) or repressed (arithmetic mean value <1) in txr1 mutants compared to wild type plants (TableS1 PubmedID:12897252)	LIT	6	0.000516	0.0119
KEMPEMA_SLWF-2-3-INSTAR-FEEDING_DN(19)	Down-responsive to SLWF second- and third-instar feeding (Table 1 PubmedID:17189325)	LIT	6	0.000516	0.0119
BLASING_3H-MANNITOL_DN(200)	Repressed-3h-mannitol (Table S 6 PubmedID:16299223)	LIT	21	0.000522	0.012
TIWARI_FIS1X2_BOTH-PLATFORM_UP(401)	Up-fis1x2-List of genes that are upregulated or downregulated in both the platforms. (Table S3 PubmedID:20406451)	LIT	34	0.000528	0.0121
MERIGOUT_NH4NO3+CO(NH2)2_NH4NO3_ROOT_DN(47)	Downregulated in root between [NH4NO3 +CO(NH2)2]- and [NH4NO3]-Arabidopsis grown plants (reference). (TableS4 PubmedID:18508958)	LIT	9	0.000552	0.0126
JUENGER_CONSTITUTIVE-CANDIDATE-GENE_DIFF(173)	Diff-Excel file containing constitutive candidate genes of interest identified from TAIR annotation, literature searches, or author interests. (Table S4 PubmedID:20302603)	LIT	19	0.000575	0.0131
KAKIZAKI_PPI2-1-TAG_UP(833)	Up-regulated tags in ppi2-1. (Table S2 PubmedID:19726569)	LIT	59	0.00058	0.0132
WILLIGE_GA3-TREATMENT_GA1-ALLELE_DN(120)	Repressed by 100 ?M GA3 treatment (1 hour) in a ga1 allele (SALK_109115, Columbia ecotype) (Table 1 PubmedID:17416730)	LIT	15	0.000643	0.0146
MHAMDI_8H_GR1-DYE-SWAPPED/COL-0-RNA_DN(20)	Repressed 8h days-The list is restricted to genes that showed significantly consistent responses in two biological repeats of gr1 extracts dye-swapped with Col-0 RNA (Table S2 PubmedID:20488891)	LIT	6	0.000646	0.0146
KAUFMANN_WT/AG-MUTANT-STAGE12_UP(1910)	Up-regulated wt vs ag mutant Stage12 (Table S2 PubmedID:19385720)	LIT	116	0.000659	0.0148
NEMHAUSER_BL_IAA-AUXIN-TREATMENT_UP(342)	Up-regulated by Fold-change of BL following exposure to BL or IAA (auxin) treatment (Table 1 PubmedID:15328536)	LIT	30	0.000662	0.0149
BOUCHABKE-COUSSA_ESK1-5/WT(15<ratio<25)_up_wt_dn< a="">(21)</ratio<25)_up_wt_dn<>	Genes between 3 and 5 times more expressed in esk1-5 than in wild type (1,5<ratio< 2,5)="" and="" weakly="" expressed="" in="" wild="" type="" (file="" 1="" pubmedid:19061521)<="" td=""></ratio<>	LIT	6	0.000802	0.0179
CHRISTIANSON_ANAC102_DN(98)	Down-regulated in ANAC102 overexpressing lines (Table S1 PubmedID:19176720)	LIT	13	0.000881	0.0197
WELLMER_RATIOS-R5_DN(725)	Down-regulated genes Inferred from Ratios r5 (Table S2 PubmedID:16789830)	LIT	52	0.000925	0.0206
MERIGOUT_CO(NH2)2_NH4NO3_SHOOTT_UP(225)	Upregulated in shoot between [CO(NH2)2]- and [NH4NO3]-Arabidopsis grown plants (reference) (TableS2 PubmedID:18508958)	LIT	22	0.00093	0.0206
YANT_2-6_BOUND-FDR_DN(74)	Down in 2-6, bound (by fdr) (Table S3 PubmedID:20675573)	LIT	11	0.000939	0.0208
KIDD_GENOTYPE_F.OXYSPORUM-TREATMENT_DIFF(22)	Differentially regulated genes by both the genotype and the F. oxysporum treatment. (Table S3 PubmedID:19671879)	LIT	6	0.000984	0.0217
JAIN_35S-OSTOP6A1-TRANSGENE_ABA_DIFF(41)	Differentially expressed in 35S::OsTOP6A1 transgenic Arabidopsis plants and in the presence of ABA in wild-type seedlings (Table S4 PubmedID:18071708)	LIT	8	0.000998	0.0219
DINNENY_48HRS_FE-DEPRIVATION_DN(154)	Significant down-regulation in 48hrs in response to iron-deprivation (Table S2 PubmedID:18436742)	LIT	17	0.00104	0.0227
STRASSER_ELF3X23-TEMPERATURE_DN(52)	Down-regulated genotype (elf3) x temperature of 23 interaction (p<0.01, uncorrected) (Table S4 PubmedID:19187043)	LIT	9	0.00105	0.0228
JUENGER_KAS-1/TSU-1_DROUGHT_DIFF(388)	Diff-Excel file containing genes identified as differentially expressed at a FDR of 5% either constitutively between Kas-1 and Tsu-1 response to the drought treatment . (Table S3 PubmedID:20302603)	LIT	32	0.00116	0.0251
LEGNAIOLI_TOC1-OX/WT_UP(245)	Increased genes in TOC1-ox compared with WT (Table S1 PubmedID:19816401)	LIT	23	0.00119	0.0258
DELESSERT_35S-ATAF2-1C4NWP_UP(15)	Induced representative genes differentially expressed in 35S:atAF2-1C4NWP (Table1 PubmedID:16115070)	LIT	5	0.00125	0.0271
BLASING_3H-NO3_DN(216)	Repressed-3h-NO3 (Table S 6 PubmedID:16299223)	LIT	21	0.00128	0.0276
WALLEY_5MIN_WOUNDING_DN(43)	Down-regulated Genes by 5 min wounding (Table S1 PubmedID:17953483)	LIT	8	0.00131	0.0281
MATSUI_4FC_UP(103)	Singificance_Up&>4.0FC (S 02 PubmedID:15668208)	LIT	13	0.00133	0.0284
LEEA_WS-2_C58-GV3101-AT-6HPI_UP(78)	Up- regulated expressed Arabidopsis thaliana (Ws-2) genes _Supplemental Figure 4 that are affected either by C58 or GV3101 at 6hpi (DatasetsS 1 PubmedID:19794116)	LIT	11	0.00138	0.0294
ZHANG_GH3.5-1D/WT_UP(117)	Up-regulated genes in uninfected gh3.5-1D versus wild-type plants (Table S2 PubmedID:17704230)	LIT	14	0.0014	0.0298
GREGORY_ABH1-MUTATION_DN(743)	Down-regulated upon ABH1 mutation (abh1-1) (TableS1 PubmedID:18486559)	LIT	52	0.00152	0.0322
BABU_PPV-INFECTED-LEAF_17D-INOCULATION_DN(1456)	Repressed in PPV-infected Arabidopsis leaf tissues 17 days post inoculation (Table S2 PubmedID:18613973)	LIT	90	0.00161	0.0341
LEIVAR_SSTF_WT-R1-WT-RC-PIFQ-D/WT-D_DIFF(25)	SSTF genes defined as ambiguous since they show converse responses (Induction or Repression) in WT-R1, WT-Rc and/or pifq-D relative to WT-D. (Dataset5 PubmedID:19920208)	LIT	6	0.00172	0.0363
ZHANG_ROOT_DIFF(270)	Preferentially expressed in root (Table S 7 PubmedID:18539592)	LIT	24	0.00185	0.0389
KURIHARA_RDR2-1_UP(70)	Upregulated in rdr2-1. (Table S2 PubmedID:18805399)	LIT	10	0.00206	0.0431
DINNENY_STE-RADIAL_FE-DEPRIVATION_UP(455)	Significant up-regulation in STE of radial in response to iron-deprivation (Table S2 PubmedID:18436742)	LIT	35	0.0021	0.0439
PASSARINHO_BBM_UP(137)	Upregulated BBM target genes identified as significantly in all three statistical analyses (ANOVA, SAM, t-test) (TableS2 PubmedID:18663586)	LIT	15	0.00215	0.0447
DEVOS_24H_M.PERSICAE-FEEDING_SALIVA-INFILTRATION_DN(47)	Down-regulated 24 hours after infiltration of M. persicae saliva and their expression profile after M. persicae feeding (Table S2 PubmedID:19558622)	LIT	8	0.00215	0.0447
NAIDOO_LATE-WILT_INFECTED-RALSTONIA-SOLANACEARUM-BCCF401_DN(59)	Down-differentially expressed at the late wilt stage in Arabidopsis thaliana Col 5 plants infected with Ralstonia solanacearum BCCF401 (Table S1 PubmedID:NA)	LIT	9	0.00228	0.0472
KURIHARA_AGI-ANNOTATED_UPF3-1_UP(167)	AGI-annotated transcripts up-regulated >1.8-fold in upf3-1 (Table S2 PubmedID:19181858)	LIT	17	0.0023	0.0473
DELESSERT_1C4NWP_UP(10)	Induced in 1C4NWP (TableS3 PubmedID:16115070)	LIT	4	0.00231	0.0476
SHIN_PHOTOSYNTHETIC_PIFQ(D)/COL-0(D)_UP(37)	Up-regulated expressions of photosynthetic genes in pifQ(D)/Col-0(D) (Table S3 PubmedID:19380720)	LIT	7	0.00239	0.049
COVINGTON_AUXIN_CIRCADIAN_UP(48)	Induced by auxin in expressed and circadian-Regulated (Table S3 PubmedID:17683202)	LIT	8	0.00242	0.0493
ZHU_COLD_TOLERANCE_HOS15_DN(27)	Genes with decreased expression levels in hos15 determined by Affymetrix microarray	LIT	6	0.00241	0.0493
LORRAIN_PIF4PIF5_DN(111)	Down-regulated in pif4pif5-affected genes. FDR<0.05 (Table S1 PubmedID:19619162)	LIT	13	0.00243	0.0493

## Sheet: darkUP
Information of Analysis Results
we show gene sets which has more significant FDR(<0.05) for page display.You can download related analysis result below.
Basic computing summary
ID number of the Job: 502031321(Available in 3 months for retrieving).
Categories selected: GFam Cyc KEGG PO LIT
NO. query list after removing redundancy: 1474 []
NO. redundant list in original query: 0 []
Computing Result in Table formatted : []
Diversified result display
Analysis results are divided into 2 parts to show in this page:
Part 1: table formatted information []
Part 2: overlap matrix information []
Gene Set Name(NO. Genes)	Description	Category	NO. Genes in Overlap (k)	p value	FDR
RAMONELL_CRAB-SHELL-CHITIN-TREATED_CHITO-OCTAMER-TREATED_SEEDLING_UP(1000)	Induced at Least 1.5-Fold in the Crab Shell Chitin Mixture- and Chito-octamer-Treated Seedlings (Table S 3 PubmedID:15923325)	LIT	425	5.9e-227	4.12e-223
WAN_WT_CHITOOCTAOSE-TREATED_WATER-TREATED_DIFF(890)	Differentially regulated by 1.5 fold (P <0.05) in the wild-type plants by chitooctaose 30 minutes after treatment as revealed by the comparison between the chitooctaose-treated and water treated samples. The expression pattern of these genes in the similarly treated mutant plants was also included after the wild-type Data. WT: wild-type Col-0; Mu: the atLysM RLK1 mutant; 8mer: treatment with chit…	LIT	324	7.25e-153	2.53e-149
BAE_NEP1_30MIN_UP(458)	Up-regulated by 30 min treatment with 10 mg/ml Nep1 (Table S1 PubmedID:16698904)	LIT	249	2.7e-147	6.29e-144
WAN_FLG22_ELF26_CHITOOCTAOSE_COMMON_DIFF(453)	Commonly Regulated by flg22, elf26, and Chitooctaose (Table 4 PubmedID:18263776)	LIT	240	8.17e-140	1.43e-136
HOEWYK_SE_ROOT_UP(555)	Upregulated Se-reponsive genes in root tissue (Table 1A PubmedID:18251864)	LIT	253	1.04e-135	1.45e-132
THOMAS_OBE1I-OBE2I/WT_UP(973)	Up-regulated expressed in the obe1i obe2i mutant seedlings when compared to wild type (Table S2 PubmedID:19392692)	LIT	300	8.81e-125	1.03e-121
MARCHIVE_1W_PNP+P-WT+P_UP(601)	Up-regulated by pnp1-1 +P vs WT +P in one week (Table S4 PubmedID:19710229)	LIT	223	2.08e-104	2.08e-101
HOEWYK_SE_ROOT_DN(896)	Downregulated Se-reponsive genes in root tissue (Table 1A PubmedID:18251864)	LIT	262	1.22e-103	1.07e-100
CHANDRAN_WT-T2_UP(973)	Up-regulated-WT T2 (Worksheet S1 PubmedID:19176722)	LIT	265	6.41e-99	4.98e-96
PESARESI_PSAD1-1MUTANT/COL-0_DN(868)	Down-regulated in the psad1-1 mutant compared to Col-0. (Table S4 PubmedID:19706797)	LIT	248	5.43e-96	3.79e-93
KNOTH_COL-0_48H-DCA-TREATMENT_UP(423)	Up-regulated in Col-0 after 48h DCA treatment (Table S3 PubmedID:19304930)	LIT	183	4.62e-94	2.93e-91
CHANDRAN_LEAF_PM-ALTERED_5DPI_UP(671)	Up-regulated whole leaf genes with PM-altered expression at 5 dpi (Table S2B PubmedID:20018666)	LIT	217	5.23e-92	3.04e-89
DINNENY_48HRS_FE-DEPRIVATION_UP(759)	Significant up-regulation in 48hrs in response to iron-deprivation (Table S2 PubmedID:18436742)	LIT	227	8.75e-91	4.7e-88
RAFFAELE_EXP.1_6H_WT/T0-TIMEPOINT_UP(258)	Significantly induced-regulated in 6h / Exp. 1 upon inoculated wild-type plants compared to the T0 timepoint (Table S1 PubmedID:18326828)	LIT	145	4.09e-86	2.04e-83
VERT_ARF2-COL_UP(553)	Upregulated in arf2 Col (Table S4 PubmedID:18599455)	LIT	191	1.23e-84	5.74e-82
RAFFAELE_EXP.2_2-4H_WT/T0-TIMEPOINT_UP(272)	Significantly induced-regulated in 2-4h / Exp. 2 upon inoculated wild-type plants compared to the T0 timepoint (Table S1 PubmedID:18326828)	LIT	142	4.54e-81	1.98e-78
SOZZANI_SCR_TIME-COURSE_DIFF(1904)	Genes differentially regulated in the SCR microarray time course (Table S2 PubmedID:20596025)	LIT	333	1.41e-80	5.81e-78
DINNENY_72HRS_FE-DEPRIVATION_UP(528)	Significant up-regulation in 72hrs in response to iron-deprivation (Table S2 PubmedID:18436742)	LIT	181	1.15e-79	4.46e-77
LEE_FLU_WT_UP(352)	Up-regulated at least 2-fold in flu versus wild type, ex1/flu versus wild type, ex2/flu versus wild type, and ex1/ex2/flu versus wild type (Data Set 1 PubmedID:17540731)	LIT	154	1.84e-79	6.77e-77
VERT_BRZ-ARF2_DN(445)	Downregulated in BRZ arf2 (Table S4 PubmedID:18599455)	LIT	168	5.78e-79	1.93e-76
LALOI_SINGLET-OXYGEN_UP(182)	Up-regulated at least 2-fold 30 minutes after the release of singlet oxygen and co-regulated in flu, flu-overexpressing tAPX, wild-type and wild-type- (Table 1 PubmedID:17197417)	LIT	122	5.8e-79	1.93e-76
RAFFAELE_EXP.1_2-4H_WT/T0-TIMEPOINT_UP(246)	Significantly induced-regulated in 2-4h / Exp.1 upon inoculated wild-type plants compared to the T0 timepoint (Table S1 PubmedID:18326828)	LIT	134	3.06e-78	9.72e-76
KURIHARA_HYL1-2_UP(2627)	Upregulated genes in hyl1-2. (Table S3 PubmedID:19633021)	LIT	391	8.07e-78	2.45e-75
CHANDRAN_ICS1-WT-T2_UP(870)	Up-regulated-ics1 vs. WT T2 (Worksheet S1 PubmedID:19176722)	LIT	222	1.3e-77	3.79e-75
ROMERO_SOM2_DN(217)	SOM2-down (TableS4 PubmedID:18545680)	LIT	126	4.88e-76	1.36e-73
KURIHARA_AGO1-25_UP(943)	Upregulated genes in ago1-25. (Table S2 PubmedID:19633021)	LIT	228	5.71e-76	1.53e-73
ROMERO_TEV_TEV-AT-INFECTED_DN(1321)	Downregulated genes between TEV and TEV-at infected plants (TableS3 PubmedID:18545680)	LIT	268	1.45e-75	3.76e-73
KNOTH_COL-0_48H-INA-TREATMENT_UP(482)	Up-regulated in Col-0 after 48h INA treatment (Table S5 PubmedID:19304930)	LIT	167	5.99e-74	1.49e-71
THOMAS_OBE1-1-OBE2-2/WT_UP(922)	Up-regulated expressed in the obe1-1 obe2-2 when compared to wild type (Table S1 PubmedID:19392692)	LIT	220	2.71e-72	6.53e-70
PESARESI_STN7-1PSAD1-1MUTANT/CL-0_DN(842)	Down-regulated in the stn7-1 psad1-1 mutant compared to Col-0. (Table S5 PubmedID:19706797)	LIT	208	1.94e-70	4.52e-68
RAFFAELE_EXP.2_90-105MN_MYB30OX/WT_UP(231)	Significantly induced-regulated in 90-105mn / Exp.2 upon inoculated MYB30ox compared to inoculated wild-type (Table S1 PubmedID:18326828)	LIT	120	2.77e-68	6.25e-66
SATTLER_VTE2/WT-3D_UP(160)	Increased in vte2 relative to wild-type at 3 days. (Table S1 PubmedID:17194769)	LIT	105	2.62e-67	5.71e-65
SUGIO_AZC_UP(260)	Up-regulated by AZC (Dataset1 PubmedID:19244141)	LIT	123	2.12e-66	4.49e-64
MARCHIVE_1W_WT-P-WT+P_UP(409)	Up-regulated by WT-P vs WT+P in one week (Table S4 PubmedID:19710229)	LIT	146	6.45e-66	1.33e-63
RAFFAELE_EXP.1_2-4H_MYB30OX/WT_UP(150)	Significantly induced-regulated in 2-4h / Exp. 1 upon inoculated MYB30ox compared to inoculated wild-type (Table S1 PubmedID:18326828)	LIT	98	1.01e-62	2.02e-60
DUVAL_6H_2muMTA-TREATMENT_UP(255)	Up-regulated at least 2-fold at 6 h of 2 ?M TA treatment (p-value < 0.05) (Table S2 PubmedID:19198845)	LIT	115	2.29e-60	4.44e-58
PESARESI_WS-2/COL-O_DN(830)	Down-differentially regulated in WS-2 compared to Col-O. (Table S9 PubmedID:19706797)	LIT	189	4.44e-59	8.38e-57
DUVAL_6H_100NM-IXB-TREATMENT_UP(272)	Up-regulated at least 1.5-fold at 6 h of 100 nM IXB treatment (p-value < 0.05) (Table S3 PubmedID:19198845)	LIT	114	3.19e-57	5.87e-55
RAFFAELE_EXP.2_90-105MN_WT/T0-TIMEPOINT_UP(217)	Significantly induced-regulated in 90-105mn / Exp.2 upon inoculated wild-type plants compared to the T0 timepoint (Table S1 PubmedID:18326828)	LIT	102	6.53e-55	1.17e-52
ZHANG_PST-DC3000-GH3.5-1D/WT_UP(474)	Up-regulated genes in Pst DC3000 (avrRpt2)-infected gh3.5-1D versus wild-type plants (Table S3 PubmedID:17704230)	LIT	140	7.6e-55	1.33e-52
GONZALI_SUCROSE_UP(368)	Strongly induced responsive to sucrose when Suc modulated is greater than 3fold (Table S1 PubmedID:16463203)	LIT	124	1.05e-53	1.79e-51
SOZZANI_SHR_TIME-COURSE_DIFF(2481)	Genes differentially regulated in the SHR microarray time course (Table S1 PubmedID:20596025)	LIT	325	7.33e-52	1.22e-49
KNOTH_6D-INA-TREATMENT_UP(379)	Up-regulated in Col-0 after 6 days INA treatment (Table S6 PubmedID:19304930)	LIT	121	2.33e-50	3.78e-48
SATO_COL-101C_COL-NDR1_101C-NDR1_NDR1-NDR1BLIND_UP(576)	Up-regulated by Col_101C, Col_ndr1, 101C_ndr1,and ndr1_ndr1blind (Table S3 PubmedID:17181774)	LIT	144	5.87e-49	9.33e-47
BLASING_3H-MANNITOL_UP(207)	Induced-3h-mannitol (Table S 6 PubmedID:16299223)	LIT	91	3.7e-47	5.75e-45
RUBIN_WT-FN/WT-N_DN(1164)	Down-regulated by WT FN vs. WT -N (Dataset 1 PubmedID:19933203)	LIT	202	6.77e-47	1.03e-44
RUBIN_WT-N/WT-FN_UP(1165)	Up-regulated by WT -N vs. WT FN (Dataset 2 PubmedID:19933203)	LIT	202	7.6e-47	1.13e-44
KLEINE_GROWTH-LIGHT-3H-PHOTON_WT_UP(992)	Up-regulated at least 2-fold after a shift from growth light (100 ?mol photons m-2 s-1) to 3 h 1000 ?mol photons m-2 s-1 in wild type (Table S1 PubmedID:17478635)	LIT	182	4.48e-45	6.52e-43
RAFFAELE_EXP.1_90-105MN_WT/T0-TIMEPOINT_UP(176)	Significantly induced-regulated in 90-105mn / Exp.1 upon inoculated wild-type plants compared to the T0 timepoint (Table S1 PubmedID:18326828)	LIT	81	3.1e-43	4.43e-41
RAFFAELE_EXP.2_2-4H_MYB30OX/WT_UP(189)	Significantly induced-regulated in 2-4h / Exp. 2 upon inoculated MYB30ox compared to inoculated wild-type (Table S1 PubmedID:18326828)	LIT	82	3.04e-42	4.24e-40
KASSCHAU_RDR2-DCL3-MUTANT_DIFF(497)	Significantly upregulated genes in rdr2 and dcl3 mutants (Table S2 PubmedID:17298187)	LIT	124	4.29e-42	5.87e-40
ZHU_COLD_TOLERANCE_HOS15_UP(146)	Genes with increased expression levels by 2-fold in hos15 determined by Affymetric microarray	LIT	74	8.29e-42	1.11e-39
KANNO_DMS4/DRD1_UP(2610)	Up-Genes differentially regulated in dms4 compared to drd1. (Table S3 PubmedID:20010803)	LIT	311	9.09e-42	1.2e-39
MHAMDI_GR1_CAT2_CAT2-GR1/COL0_DIFF(659)	Differential expression in gr1, cat2, and cat2 gr1 relative to Col0. (Table S3 PubmedID:20488891)	LIT	140	1.15e-40	1.49e-38
PESARESI_STN7-1PSAD1-1MUTANT/WS-2_UP(344)	Up-regulated in the stn7-1 psae1-3 mutant compared to WS-2. (Table S7 PubmedID:19706797)	LIT	102	3.58e-40	4.55e-38
LEE_COLD_UP(655)	Up-regulated Gene List-Cold (Table S 2 PubmedID:16214899)	LIT	138	9.62e-40	1.2e-37
PESARESI_STN7-1MUTANT/COL-0_DN(188)	Down-regulated in the stn7-1 mutant compared to Col-0. (Table S3 PubmedID:19706797)	LIT	78	3.86e-39	4.73e-37
MARCHIVE_3H_PNP+P-WT+P_UP(550)	Up-regulated by pnp1-1 +P vs WT +P in three hours (Table S3 PubmedID:19710229)	LIT	125	7.11e-39	8.57e-37
MA_HYPOCOTYL_WL/D_UP(1706)	Up-regulated in Hypocotyl WL Vs. D (TableS8 PubmedID:15888681)	LIT	233	7.6e-39	9e-37
ZENTELLA_DEX_VECTOR_UP(434)	Up-DEX-Regulated Genes in the Vector Control Dataset (Table S3 PubmedID:17933900)	LIT	111	1.41e-38	1.65e-36
NEMHAUSER_IAA-AUXIN-TREATMEN_UP(335)	Up-regulated genes by IAA (Table 5 PubmedID:15328536)	LIT	95	3.75e-36	4.29e-34
BAENA-GONZALEZ_KIN10_DN(515)	Decreased-regulation by KIN10 (1021 genes). (Table S3 PubmedID:17671505)	LIT	116	8.54e-36	9.62e-34
DELESSERT_C24WP_UP(414)	Induced in C24 WP (TableS5 PubmedID:16115070)	LIT	104	1.3e-35	1.44e-33
SANDY_WRKY15_OSMOTIC_STRESS_TOLERANCE_DN(750)	Constitutively downregulated transcripts in WRKY15 plants	LIT	140	2.57e-35	2.81e-33
KEMPEMA_SLWF-NYMPH-FEEDING_UP(703)	Up-expressed after SLWF nymph feeding (Table S2 PubmedID:17189325)	LIT	133	4.39e-34	4.72e-32
WANG_CBP60G-1_24H_INOCULATION-PSM-ES4326_UP(299)	Up-regulated-Expression profile of cbp60g-1 at 24 hours after inoculation of Psm ES4326 (TableS1 PubmedID:18842091)	LIT	87	7.01e-34	7.42e-32
MA_COTYLEDON_WL/D_UP(1557)	Up-regulated in Cotyledon WL Vs. D (TableS8 PubmedID:15888681)	LIT	209	9.39e-34	9.74e-32
BETHKE_35S-ERF104_UP(574)	Upregulated in 35S::ERF104 (534 in total) (Table S A PubmedID:19416906)	LIT	119	9.48e-34	9.74e-32
WANG_DURING-PTG_UP(804)	Up-regulated more than 1.6-fold during PTG (Table S2 PubmedID:18775970)	LIT	141	4.98e-33	5.05e-31
COVINGTON_AUXIN_NOT-RHYTHMIC_UP(227)	Induced by auxin in expressed but Not Rhythmic (Table S3 PubmedID:17683202)	LIT	75	2.52e-32	2.52e-30
LEEA_WS-2_INOCULATION_TUMOR_UP(874)	Up- regulated expressed Arabidopsis thaliana (Ws-2) genes _Suppl-Figure 2A: Table lists all genes shown in Figure 2A differentially transcribed in the following experiments: (i) Three hours post inoculation of wounded inflorescence stalks with A. tumefaciens strain C58 (C58 3 hpi) and (ii) with strain GV3101 (GV3101 3 hpi); (iii) six days post inoculation with strain C58 (C58 6 dpi) and (iv) with…	LIT	143	1.09e-30	1.07e-28
ROMERO_SOM1_DN(466)	SOM1-down (TableS4 PubmedID:18545680)	LIT	102	1.11e-30	1.07e-28
KNOTH_ACID-CLUSTER_UP(137)	Up-regulated in ACID cluster (Table S8 PubmedID:19304930)	LIT	59	1.4e-30	1.34e-28
DEEKEN_AGROBACTERIUM-TUMEFACIENS_TUMORS_UP(2401)	Up-regulated in Agrobacterium tumefaciens-induced tumors of Arabidopsis thaliana. (Table S1 PubmedID:17172353)	LIT	266	1.43e-30	1.35e-28
MA_HYPOCOTYL_LIGHT_UP(867)	Light up-regulated in Hyp (TableS6 PubmedID:15888681)	LIT	139	4.73e-29	4.4e-27
MERIGOUT_CO(NH2)2_NH4NO3_ROOT_UP(550)	Upregulated in root between [CO(NH2)2]- and [NH4NO3]-Arabidopsis grown plants (reference). (TableS1 PubmedID:18508958)	LIT	108	5.79e-29	5.33e-27
YOH_DREB2A_DROUGHT_AND_HEAT_STRESS_RESPONSE_UP(484)	Microarray analysis of 35S:DREB2A CA plants. Genes with fold change of >2	LIT	101	5.95e-29	5.4e-27
BRANCO-PRICE_9HS_IP_UP(295)	Increase exclusively after 9HS_IP (Table S4 PubmedID:18665916)	LIT	79	7.81e-29	7e-27
CHANDRAN_LMD_PM-ALTERED_UP(963)	Up-regulated LMD genes with PM-altered expression (Table S2B PubmedID:20018666)	LIT	147	1.01e-28	8.96e-27
DEEKEN_AGROBACTERIUM_TUMORS/TUMOR-FREE-INFLORESCENCE-STALK_UP(2299)	Up-regulated expressed genes of Agrobacterium tumefaciens(P<0.01_all)-induced Arabidopsis tumors versus tumor-free inflorescence stalk tissue. (Table S3 PubmedID:17172353)	LIT	253	1.35e-28	1.18e-26
CHANDRAN_LASER-MICRODISSECTED/LEAF_10FC_UP(107)	Tissue preparation-associated genes. These genes exhibited a ?10-fold change in expression due to tissue preparation (i.e. in parallel scrape (prepared tissue, amplified) vs.whole leaf-amplified (fresh tissue, amplified) samples). These same 107 genes also exhibited a ?10-fold change in expression when laser microdissected (prepared tissue, laser microdissected, amplified) were compared to whole …	LIT	51	3.19e-28	2.75e-26
DEEKEN_CATEGORIES_AGROBACTERIUM_TUMORS/TUMOR-FREE-INFLORESCENCE-STALK_UP(1652)	Up-regulated expressed genes of Agrobacterium tumefaciens (P<0.01 + functional categories)-induced Arabidopsis tumors versus tumor-free inflorescence stalk tissue. (Table S3 PubmedID:17172353)	LIT	200	5.08e-27	4.33e-25
HU_YHB-D/WT-D_UP(1610)	Up-regulated 2-fold in YHB-D /WT-D (Table S1 PubmedID:19529817)	LIT	191	7.65e-25	6.44e-23
DAY_OST_DIFF(2648)	OST generated from the list of differentiall expressed genes using p -value < 0.05. (Table S5 PubmedID:18923020)	LIT	265	2.72e-24	2.26e-22
GREGORY_EIN5/ABH1-MUTATION_UP(779)	Up-regulated upon EIN5and ABH1 mutation (ein5-6/abh1-1) (TableS1 PubmedID:18486559)	LIT	120	7.63e-24	6.27e-22
XIN_ABA-ROP10-1/ABA_UP(42)	Higher expression in ABA-treated rop10-1 than in ABA-treated Ws (Table S 7 PubmedID:16258012)	LIT	33	9.81e-24	7.97e-22
LEE_HY5_UP(152)	Genes Positively Regulated by HY5 (Table 1 PubmedID:17337630)	LIT	52	2.3e-23	1.84e-21
RAFFAELE_EXP.1_90-105MN_MYB30OX/WT_UP(113)	Significantly induced-regulated in 90-105mn / Exp.1 upon inoculated MYB30ox compared to inoculated wild-type (Table S1 PubmedID:18326828)	LIT	46	2.51e-23	1.99e-21
MA_ROOT_WL/D_UP(1657)	Up-regulated in Root WL Vs. D (TableS8 PubmedID:15888681)	LIT	190	3.69e-23	2.9e-21
MARCHIVE_1W_PNP-P-WT-P_UP(154)	Up-regulated by pnp1-1 -P vs WT -P in one week (Table S4 PubmedID:19710229)	LIT	52	3.74e-23	2.91e-21
CARTAGENA_SDG4-MUTANT_FLOWER_UP(109)	Up-regulated in sdg4 mutant flowers (Table 2 PubmedID:18252252)	LIT	45	4.77e-23	3.66e-21
RAFFAELE_EXP.1_6H_MYB30OX/WT_UP(149)	Significantly induced-regulated in 6h / Exp. 1 upon inoculated MYB30ox compared to inoculated wild-type (Table S1 PubmedID:18326828)	LIT	51	5.97e-23	4.53e-21
LEGNAIOLI_TOC1-OX/WT_UP(245)	Increased genes in TOC1-ox compared with WT (Table S1 PubmedID:19816401)	LIT	63	1.86e-22	1.4e-20
LEE_COLD-ICE1_UP(240)	Cold Up-regulated Genes Whose Expression is Affected by ice1 (Table S 12 PubmedID:16214899)	LIT	62	3.3e-22	2.45e-20
BLASING_4H-CARBON-FIXCATION_UP(201)	Induced-4h-carbon fixcation (Table S 6 PubmedID:16299223)	LIT	56	1.74e-21	1.28e-19
BRANCO-MRNA-ABUNDANCE_SEEDLINGS_UP(63)	Significant increase-Genes with a significant increase in mRNA abundance in 7 d-old seedlings in response to 12 h stress, as measured by use of atH1 GeneChips and that also showed a significant increase in mRNA accumulation in one or more of the following systems (Table 3 PubmedID:16081496)	LIT	35	1.86e-21	1.36e-19
MARCHIVE_1W_PNP-P-PNP+P_UP(174)	Up-regulated by pnp1-1 -P vs pnp1-1 +P in one week (Table S4 PubmedID:19710229)	LIT	52	3.54e-21	2.55e-19
WAN_MUTANT_DIFF(316)	Differentially regulated by 1.5 fold (P <0.05) in the mutant plants due to the mutation, as revealed by the comparison between the water-treated mutant and water treated wild-type samples. The expression pattern of these genes in the wild-type and mutant plants in response to chitooctaose was also included after the Mu-water/WT-water comparison. WT: wild-type Col-0; Mu: the atLysM RLK1 mutant; 8m…	LIT	69	4.62e-21	3.29e-19
KRINKE_SA-TREATMENT_UNFOLDED-PROTEIN_UP(91)	Induced-Overlap between SA-regulated and unfolded protein response-regulated transcriptomes. (TableS2 PubmedID:17496105)	LIT	39	1.29e-20	9.09e-19
LEE_COLD-TRANSIENTLY_UP(74)	Up-regulated (ETU) Gene List-Cold Early Transiently . (Table S 3 PubmedID:16214899)	LIT	36	1.48e-20	1.03e-18
VERT_BRZ-COL_DN(471)	Downregulated in BRZ Col (Table S4 PubmedID:18599455)	LIT	83	6.64e-20	4.59e-18
BRANCO-PRICE_2HS_IP_9HS_IP_UP(160)	Increase in both 2HS_IP and 9HS_IP (Table S4 PubmedID:18665916)	LIT	48	1.04e-19	7.1e-18
BLASING_3H-NO3_DN(216)	Repressed-3h-NO3 (Table S 6 PubmedID:16299223)	LIT	55	1.31e-19	8.91e-18
LEE_STA1-1/WT_UP(71)	Level significantly higher more than 2 times in sta1-1 than in the wild type (Table S3 PubmedID:16751345)	LIT	34	2.51e-19	1.68e-17
DINNENY_STE-RADIAL_FE-DEPRIVATION_UP(455)	Significant up-regulation in STE of radial in response to iron-deprivation (Table S2 PubmedID:18436742)	LIT	80	3.55e-19	2.36e-17
HE_BR-EARLY3H_UP(223)	Up regulated by BR early (within 3 hours) (Table S 1 PubmedID:15681342)	LIT	55	4.49e-19	2.96e-17
TIWARI_2X4_BOTH-PLATFORM_DN(93)	Down-2x4-List of genes that are upregulated or downregulated in both the platforms. (Table S3 PubmedID:20406451)	LIT	37	8.99e-19	5.87e-17
BLASING_4H-LIGHT_UP(212)	Induced-4h-light (Table S 6 PubmedID:16299223)	LIT	53	1.2e-18	7.75e-17
DIJK_DEHYDRATION-STRESS_UP(640)	Up-Further analysis indicated 640 genes increased, their transcript levels by 4-fold or more (p <= 0.001) as result of the dehydration stress. (Table S3 PubmedID:21050490)	LIT	96	1.42e-18	9.09e-17
BAENA-GONZALEZ_KIN10_OSS_DN(321)	Depressed by KIN10 markedly overlaps with that induced by starvation conditions and is antagonized by increased sugar availability (600 genes). (Table S4 PubmedID:17671505)	LIT	65	1.82e-18	1.16e-16
XIN_ABA-ROP10-1_NOT-WT_UP(119)	Induced by ABA in rop10-1but not in wild-type (Ws) (Table S 6 PubmedID:16258012)	LIT	40	4.48e-18	2.82e-16
XIN_ABA-ROP10-1_UP(341)	Induced by ABA in rop10-1 (Table S 3 PubmedID:16258012)	LIT	66	7.37e-18	4.6e-16
KRINKE_UPON-SA-TREATMENT_UP(473)	Induced expressed genes upon SA treatment. (TableS 1 PubmedID:17496105)	LIT	79	8.2e-18	5.07e-16
HOEKENGA_AFGC_AL_UP(232)	Al-inducible genes identified in AFGC Microarray Experiments. (TableS1 PubmedID:12805622)	LIT	54	8.34e-18	5.11e-16
SUGIO_HEAT-SHOCK_UP(706)	Up-regulated by heat-shock (Dataset1 PubmedID:19244141)	LIT	99	2.33e-17	1.42e-15
JENSEN_NONE/BGH-COL_UP(284)	Up-regulated by NONE vs BGH col (Table 2 PubmedID:18694460)	LIT	59	2.5e-17	1.51e-15
WANG_DURING-PG_UP(222)	Up-regulated more than 1.6-fold during PG (Table S2 PubmedID:18775970)	LIT	52	2.69e-17	1.61e-15
CAMP_FLU_DARK/LIGHT_UP(70)	Down-regulated specifically in flu after paraquat (Table S2 PubmedID:14508004)	LIT	31	5.4e-17	3.19e-15
WANG_CBP60G-1_24H_INOCULATION-PSM-ES4326_DN(272)	Down-regulated-Expression profile of cbp60g-1 at 24 hours after inoculation of Psm ES4326 (TableS1 PubmedID:18842091)	LIT	57	6.22e-17	3.65e-15
WALLEY_5MIN_WOUNDING_UP(162)	Up-regulated Genes by 5 min wounding (Table S1 PubmedID:17953483)	LIT	44	7.81e-17	4.54e-15
MA_ROOT_LIGHT_UP(489)	Light up-regulated in Root (TableS6 PubmedID:15888681)	LIT	78	1.3e-16	7.51e-15
BLASING_4H-CARBON-FIXCATION_DN(205)	Repressed-4h-carbon fixcation (Table S 6 PubmedID:16299223)	LIT	48	4.56e-16	2.61e-14
ABERCROMBIE_GO_ARSENIC-TREATED_DN(90)	Gene ontology based on molecular function for selected repressed genes of arsenic-treated Arabidopsis thaliana Columbia (Table2 PubmedID:18684332)	LIT	33	4.68e-16	2.66e-14
DIJK_DEHYDRATION-STRESS_DN(523)	Down-Further analysis indicated 525 genes decreased, their transcript levels by 4-fold or more (p <= 0.001) as result of the dehydration stress. (Table S3 PubmedID:21050490)	LIT	79	1.21e-15	6.84e-14
MUELLER_PPA1-TREATMENT_UP(52)	Upregulated by PPA1 Treatment (Table 1 PubmedID:18334669)	LIT	26	1.85e-15	1.03e-13
MALITSKY_ATR1_UP(89)	Up-regulated genes in atR1-like cleadc (Table S4 PubmedID:18829985)	LIT	32	2.04e-15	1.13e-13
MALITSKY_MYB51_UP(90)	Up-regulated genes in MYB51 (Table S4 PubmedID:18829985)	LIT	32	2.64e-15	1.45e-13
JENSEN_NONE/BGH-ATAF_UP(263)	Up-regulated by NONE vs BGH ataf (Table 2 PubmedID:18694460)	LIT	53	3.13e-15	1.71e-13
LEGNAIOLI_ABA_TOC1-OX_MISS-EXPRESSED(218)	ABA-related genes miss-expressed in TOC1-ox (Table S4 PubmedID:19816401)	LIT	48	3.5e-15	1.9e-13
HU_DARK_35S-MIF1_SEEDLINGS_UP(1866)	Up-significantly altered expression (Dark_Fold Change) in 35S:MIF1 seedlings (false discovery rate <0.1; MIF1, MINI ZINC FINGER 1) (Table S1 PubmedID:16412086)	LIT	180	4.83e-15	2.6e-13
CHARNG_T-DNA-INSERTION-MUTANT_HEAT_DN(48)	Heat stress-responsive genes by arabidopsis T-DNA insertion mutants (Table 1 PubmedID:17085506)	LIT	24	2.23e-14	1.18e-12
KLEINE_GROWTH-LIGHT-3H-BLUE-LIGHT_UP(858)	Up-regulated at least 2-fold after a shift from growth light (100 ?mol photons m-2 s-1) to 3 h high fluence blue light (200 ?mol photons m-2 s-1) (Table S2 PubmedID:17478635)	LIT	104	2.24e-14	1.18e-12
SUGIO_CPR_UP(56)	Up-regulated by CPR (Table S1 PubmedID:19244141)	LIT	25	4.84e-14	2.54e-12
MALITSKY_MYB34_UP(89)	Up-regulated genes in MYB34 (Table S4 PubmedID:18829985)	LIT	30	6.13e-14	3.2e-12
NISHIMURA_AHG2-1_UP(176)	Up- regulated in ahg2-1 (log2 < -1 or log2 >1) (Table S1 PubmedID:19892832)	LIT	41	7.23e-14	3.74e-12
LEE_COLD-LATE_UP(435)	Up-regulated (LU) Gene List-Cold Late (Table S 5 PubmedID:16214899)	LIT	67	8.17e-14	4.2e-12
BABU_PPV-INFECTED-LEAF_17D-INOCULATION_DN(1456)	Repressed in PPV-infected Arabidopsis leaf tissues 17 days post inoculation (Table S2 PubmedID:18613973)	LIT	147	8.25e-14	4.21e-12
RUBIN_LBD38OX-N/WT-N_DN(341)	Down-regulated by LBD38OX -N vs. WT -N (Dataset 1 PubmedID:19933203)	LIT	58	1.01e-13	5.13e-12
HE_BR-LATE3-24H_UP(172)	Up regulated by BR late (between 3 and 24 hours) (Table S 1 PubmedID:15681342)	LIT	40	1.52e-13	7.67e-12
BABU_PPV-INFECTED_DN_RNA-VIRUSE_UP(119)	Repressed during PPV infection but induced by infections of other positive sense RNA viruses (Table S8 PubmedID:18613973)	LIT	33	3.42e-13	1.7e-11
BEZHANI_BRM-101_UP(90)	Upregulated in brm-101 (Table S1 PubmedID:17293567)	LIT	29	4.09e-13	2.03e-11
KAKIZAKI_PPI2-1-TAG_UP(833)	Up-regulated tags in ppi2-1. (Table S2 PubmedID:19726569)	LIT	98	6.47e-13	3.18e-11
FOWLER_COLD_WS-2_UP(218)	Upregulated genes in Ws-2 ecotype with cold treatment (Table S1/2 PubmedID:12172015)	LIT	44	6.65e-13	3.25e-11
CAMP_FLU_DARK/LIGHT_PARAQUAT_UP(31)	Up-regulated specifically in flu after both dark/light shift and paraquat treatmenta (Table S3 PubmedID:14508004)	LIT	19	7.47e-13	3.63e-11
MALITSKY_MYB29_UP(102)	Up-regulated genes in MYB29 (Table S4 PubmedID:18829985)	LIT	30	1.14e-12	5.51e-11
PERERA_INSP-5-PTASE/WT_C2_DN(44)	Reduced basal expression in InsP 5-ptase plants compared to wild type and C2 (Table S1 PubmedID:18849493)	LIT	21	1.87e-12	8.95e-11
LEE_COLD-CONTINUALLY_UP(146)	Up-regulated (ECU) Gene List-Cold Early Continually (Table S 4 PubmedID:16214899)	LIT	35	2.38e-12	1.13e-10
MERIGOUT_NH4NO3+CO(NH2)2_NH4NO3_SHOOTT_UP(91)	Upregulated in shoot between [NH4NO3 +CO(NH2)2]- and [NH4NO3]-Arabidopsis grown plants (reference). (TableS5 PubmedID:18508958)	LIT	28	2.61e-12	1.23e-10
BRAYBROOK_RNAS-718-LEC2_UP(715)	Induced RNAs to 718 LEC2 (Table S2 PubmedID:16492731)	LIT	87	2.66e-12	1.25e-10
MITSUDA_35S-NST1_UP(202)	Up-regulated genes in 35S:NST1 plants and overlapped with gene groups listed in Table 1 (Table S2 PubmedID:16214898)	LIT	41	3.46e-12	1.61e-10
LEEA_WS-2_3HPI-ELF26_UP(31)	Up- regulated expressed Arabidopsis thaliana (Ws-2) genes _Comparison 3 hpi with elf26: This Table lists the genes differentially expressed at (i) 3hpi C58, (ii) 3hpi GV3101, and those after a treatment with the elf26 peptide according to Zipfel et al. (2006). (DatasetsS 1 PubmedID:19794116)	LIT	18	5.92e-12	2.74e-10
LEGNAIOLI_TOC1-2_UP(105)	Upregulated in toc1-2 samples (Table S2 PubmedID:19816401)	LIT	29	9.9e-12	4.55e-10
WANG_DURING-PG&PTG_UP(23)	Transcriptionally up-regulated genes of the CaM/CML, CHX, and Hsp families during PG and PTG. (Table S7 PubmedID:18775970)	LIT	16	1.21e-11	5.54e-10
MALITSKY_MYB28_UP(100)	Up-regulated genes in MYB28-like cleadbb (Table S4 PubmedID:18829985)	LIT	28	1.71e-11	7.75e-10
CHANG_TSA_DN(34)	TSA downregulated (TableS1 PubmedID:15516340)	LIT	18	1.9e-11	8.57e-10
KURIHARA_DDC_UP(226)	Upregulated in ddc. (Table S3 PubmedID:18805399)	LIT	42	2.24e-11	1e-09
MUELLER_PPA1&OPDA-TREATMENT_UP(52)	Upregulated by PPA1 and OPDA Treatment Dependent on the Presence of TGA2, TGA5, and TGA6 (Table 4 PubmedID:18334669)	LIT	21	2.3e-11	1.02e-09
SATTLER_VTE2/WT_UP(20)	Most Highly Upregulated Genes(20) in vte2 Relative to the Wild Type (Table 1 PubmedID:17194769)	LIT	15	2.5e-11	1.1e-09
MALITSKY_MYB76_UP(99)	Up-regulated genes in MYB76 (Table S4 PubmedID:18829985)	LIT	27	6.47e-11	2.84e-09
GOODWIN_SEEDLINGS_50MM-AL-TREATMENT_UP(76)	Up-regulated transcripts in Arabidopsis seedlings in response to 50 ?M Al treatment (Table 2 PubmedID:NA)	LIT	23	3.01e-10	1.32e-08
LEEA_WS-2_C58-GV3101-AT-3HPI_UP(26)	Up- regulated expressed Arabidopsis thaliana (Ws-2) genes _Supplemental Figure 4 that are affected either by C58 or GV3101 at 3 hpi (DatasetsS 1 PubmedID:19794116)	LIT	15	3.7e-10	1.6e-08
DUVAL_6H_100NM-IXB-TREATMENT_DN(63)	Specifically up-regulated by TA (at least 2-FC after 6 h, p-value < 0.05) but not by IXB. (Table S4 PubmedID:19198845)	LIT	21	4.14e-10	1.79e-08
BETHKE_35S-ERF104-35S-ERF1_UP(22)	Upregulated genes in 35S::ERF104 (atH1 25K chip) & 35S::ERF1 (8K chip, Lorenzo et al. 2002) (Table S C PubmedID:19416906)	LIT	14	5.53e-10	2.36e-08
SCHWAGER_VFB/WT_UP(213)	Induced in the vfb mutants compared to the wild type (Table S1 PubmedID:17435085)	LIT	38	5.5e-10	2.36e-08
NEMHAUSER_BL_IAA-AUXIN-TREATMENT_UP(342)	Up-regulated by Fold-change of BL following exposure to BL or IAA (auxin) treatment (Table 1 PubmedID:15328536)	LIT	50	5.81e-10	2.46e-08
PESARESI_PSAE1-3MUTANT/WS-2_DN(129)	Down-regulated in the psae1-3 mutant compared to WS-2 (Table S6 PubmedID:19706797)	LIT	29	6.45e-10	2.72e-08
DELESSERT_1C4WP/C24WP_DN(65)	Repressed in 1C4WPvsC24WP (TableS4 PubmedID:16115070)	LIT	21	6.63e-10	2.77e-08
NELSON_35S-CBF4_DN(215)	Down-regulated genes -35S::CBF4 (TableS3 PubmedID:17923671)	LIT	38	6.94e-10	2.89e-08
CHANG_AZA-DC_UP(73)	Aza-dC upregulated (TableS1 PubmedID:15516340)	LIT	22	7.79e-10	3.22e-08
NELSON_35S-ATNF-YB1_DN(248)	Down-regulated genes -35S::atNF-YB1 (TableS3 PubmedID:17923671)	LIT	41	8.7e-10	3.58e-08
KNOTH_NPR1_48H-DCA-TREATMENT_UP(54)	Up-regulated in npr1 after 48h DCA treatment (Table S7 PubmedID:19304930)	LIT	19	1.34e-09	5.47e-08
LONG_WT/PYE-1-MUTANT-UNDER(+FE&-FE)_DIFF(661)	Diff-Expression profiles of all genes affected by -Fe in wild-type and pye-1 plants, and genes differentially expressed between wild-type and pye-1 mutants under both +Fe and -Fe conditions.--Microarry analysis of wild-type and pye-1 mutants after 24 hours of exposure to +Fe or -Fe media. (Table S3 PubmedID:20675571)	LIT	75	1.5e-09	6.11e-08
ROMERO_TEV-AT/TEV_DN(84)	Transcription factors and regulators, downregulated in TEV-at vs. TEV (TableS5 PubmedID:18545680)	LIT	23	1.55e-09	6.25e-08
SWARUP_AUXIN_ROOT_UP(547)	Induced by auxin during lateral root initiation in tissues surrounding the initiation site (Table S1 PubmedID:18622388)	LIT	66	1.63e-09	6.53e-08
BETHKE_ET-35S-ERF104_UP(25)	Upregulated by ET and 35S::ERF104 (Table S D PubmedID:19416906)	LIT	14	1.92e-09	7.65e-08
SATTLER_VTE2/WT-1D_UP(21)	Increased in expression in vte2 relative to wild-type at 1 day. (Table S1 PubmedID:17194769)	LIT	13	2.95e-09	1.17e-07
BLASING_3H-NO3_UP(198)	Induced-3h-NO3 (Table S 6 PubmedID:16299223)	LIT	35	3.22e-09	1.27e-07
PAUWELS_NINJA/WT-TREATED-CORONATINE_UP(169)	Up-Differentially expressed genes in NINJA vs wild-type plants treated with 0.5 ?M coronatine (Table S4 PubmedID:20360743)	LIT	32	3.53e-09	1.38e-07
YANT_NUCLEAR_RP_UNAMBIG_UP(732)	Nuclear RP Up Unambig (Table S2 PubmedID:20675573)	LIT	79	4.27e-09	1.67e-07
GOERES_5FC_TDT-1MUTANT_UP(142)	Increased RNA level genes with at least a 5-fold in tdt-1 mutants (Table S1 PubmedID:17513503)	LIT	29	4.32e-09	1.68e-07
BABU_PPV-INFECTED_DN_DURING-RNA-VIRUSE_UP(22)	Repressed during PPV infection but induced during infections of more than one positive sense RNA virus (Table S8 PubmedID:18613973)	LIT	13	4.48e-09	1.73e-07
TANG_BRM-5/ESSP3_LEAVES_UP(542)	Up-regulated in brm-5/essp3 Leaves (Table S1 PubmedID:18508955)	LIT	64	6.12e-09	2.35e-07
HABU_MOM1_DDM1_DIFF(34)	Co-regulated genes in mom1 and ddm1 (Table S1 PubmedID:17082818)	LIT	15	6.35e-09	2.43e-07
KAUFMANN_WT/AG-MUTANT_BOLTING_UP(1651)	Up-regulated wt vs ag mutant after bolting (Table S2 PubmedID:19385720)	LIT	142	6.52e-09	2.48e-07
DEEKEN_LOW-K_UP(29)	Low K-induced_list (Table S3 PubmedID:18485061)	LIT	14	8.29e-09	3.13e-07
KANNO_DMS4/DRD1_DN(1493)	Down-Genes differentially regulated in dms4 compared to drd1. (Table S3 PubmedID:20010803)	LIT	131	8.88e-09	3.34e-07
MOROHASHI_META-ANALYSIS_WT/GL1_UP(157)	Up-regulated genes from meta-analysis (q<0.05) by WT/gl1 (Table S 2 PubmedID:19247443)	LIT	30	8.98e-09	3.35e-07
CHEN_ALLOS-UP_MET1A-DN(24)	Downregulated in allos but upregulated in met1 microarray (TableS6 PubmedID:18430920)	LIT	13	9.86e-09	3.66e-07
SCHEIBLE_TXR1M-MUTANT/WT-REPRESSED_UP(30)	Induced expression profiles of genes that are significantly induced (arithmetic mean value >1) or repressed (arithmetic mean value <1) in txr1 mutants compared to wild type plants (TableS1 PubmedID:12897252)	LIT	14	1.16e-08	4.29e-07
CHRISTIANSON_ANAC102_UP(113)	Up-regulated in ANAC102 overexpressing lines (Table S1 PubmedID:19176720)	LIT	25	1.26e-08	4.65e-07
TIAN_ALBINO-MUTANT_DN(50)	Down-regulated genes(top 50) in the albino mutant (Table S2 PubmedID:17468106)	LIT	17	1.49e-08	5.46e-07
KRINKE_SA_UP(245)	SA-induced by overlaps between clusters regulated positively by NPR1 and either positively or negatively by a n-butanol sensitive pathway in response to SA. (Table SII PubmedID:19304931)	LIT	38	1.64e-08	5.98e-07
JAIN_A3L5-TRANSGENE_DN(106)	Downregulated in A3L5 transgenic line (Table S2 PubmedID:17116242)	LIT	24	1.67e-08	6.06e-07
DUVAL_IXB_NOT-TA_UP(81)	Specifically upregulated by IXB (at least 1.5-FC after 6 h, p-value< 0.05) but not by TA (Table S5 PubmedID:19198845)	LIT	21	1.77e-08	6.39e-07
KASSCHAU_RNA_RDR2_DCL3_DIFF(32)	Significantly upregulated small RNA cluster proximal genes in rdr2 and dcl3 (Table S3 PubmedID:17298187)	LIT	14	2.21e-08	7.92e-07
MANDAOKAR_JASMONATE_2H_STAMEN_DIFF(197)	Jasmonate-esponsive genes (2hrs)in stamens of Arabaidopsis thaliana (Table S1 PubmedID:16805732)	LIT	33	2.83e-08	1.01e-06
MERIGOUT_CO(NH2)2_NH4NO3_SHOOTT_UP(225)	Upregulated in shoot between [CO(NH2)2]- and [NH4NO3]-Arabidopsis grown plants (reference) (TableS2 PubmedID:18508958)	LIT	35	5.6e-08	1.99e-06
POECKE_C5_6H_PST-AVRRPT2_DIFF(30)	Differentially regulated genes in cluster c5 are from gene-expression profiles 6h after inoculation with Pst avrRpt2. (Table S2 PubmedID:18083910)	LIT	13	7.7e-08	2.72e-06
MOROHASHI_META-ANALYSIS_GL3DM_24H_DN(276)	Down-regulated genes from meta-analysis (q<0.05) by GL3 DM 24hrs (Table S 2 PubmedID:19247443)	LIT	39	9.86e-08	3.46e-06
TIWARI_6X2_BOTH-PLATFORM_DN(921)	Down-6x2-List of genes that are upregulated or downregulated in both the platforms. (Table S3 PubmedID:20406451)	LIT	88	9.95e-08	3.48e-06
NELSON_ABA_4H_UP(254)	Up-regulated genes -ABA 4 HR (TableS3 PubmedID:17923671)	LIT	37	1.05e-07	3.67e-06
ZHANG_PKL_UNICONAZOLE_DN(168)	Decrease of effect of pkl and of uniconazole on transcript level of gene. (Table S 5 PubmedID:18539592)	LIT	29	1.1e-07	3.79e-06
LONG_PYE-1_FE_UP(110)	Up-Genes affected in pye-1 mutants by -Fe..--Microarry analysis of wild-type and pye-1 mutants after 24 hours of exposure to +Fe or -Fe media. (Table S3 PubmedID:20675571)	LIT	23	1.16e-07	4e-06
RONEMUS_AGO1-9_21D_1.5X_UP(181)	Up-regulated by ago1-9 21d 1.5X (ANOVA 0.01) (Table S4 PubmedID:16798886)	LIT	30	1.46e-07	4.99e-06
JENSEN_COL/ATAF-BGH_DN(678)	Down-regulated by COL vs atAF bgh (Table 2 PubmedID:18694460)	LIT	70	1.54e-07	5.26e-06
BRENNER_CKX1-BV0/COL-0-BA0_DN(341)	Down-CKX1 BV0 vs Col-0 BA0 (Table S 7 PubmedID:16212609)	LIT	44	1.59e-07	5.36e-06
KRINKE_UPON-SA-TREATMENT_DN(317)	Repressed expressed genes upon SA treatment. (TableS 1 PubmedID:17496105)	LIT	42	1.59e-07	5.36e-06
GUTIERREZ_UNSTABLE-ATGUTS_DIFF(95)	Arabidopsis thaliana genes with unsTable transcripts (atGUTs) (TableS2 PubmedID:12167669)	LIT	21	1.83e-07	6.14e-06
SENA_AUXIN_24HRS_UP(33)	Induced by auxin and induced in regenerating tissue within 24hrs (Table S2 PubmedID:19182776)	LIT	13	1.87e-07	6.24e-06
MARUYAMA-NAKASHITA_SUL-SLIM1_UP(54)	Up-regulated by Sulfur and SLIM1 (Table S1 PubmedID:17114350)	LIT	16	1.91e-07	6.34e-06
COVINGTON_AUXIN-NOT-EXPRESSED_UP(62)	Induced by auxin but not expressed (Table S3 PubmedID:17683202)	LIT	17	2.03e-07	6.72e-06
LISTER_ROTENONE-TREATMENT_UP(40)	Up-regulated in microarray measurements of changes in transcript abundance after rotenone treatment (Table 2 PubmedID:14730085)	LIT	14	2.07e-07	6.8e-06
DINNENY_COR-RADIAL_FE-DEPRIVATION_DN(195)	Significant down-regulation in COR of radial in response to iron-deprivation (Table S2 PubmedID:18436742)	LIT	31	2.07e-07	6.8e-06
ZHENG_AGL15_AGL15-AGL18/COL-OR-COL/35S-AGL15_DN(244)	Repressed Genes by AGL15 defined as a two-fold change and P<0.01 for at least one comparison (agl15 agl18/Col; or Col/35S:AGL15) and a consistent or no change for the other comparison (Dataset 3 PubmedID:19767455)	LIT	35	3.2e-07	1.04e-05
TIWARI_FIS1X2_BOTH-PLATFORM_DN(710)	Down-fis1x2-List of genes that are upregulated or downregulated in both the platforms. (Table S3 PubmedID:20406451)	LIT	71	3.78e-07	1.23e-05
MA_ROOT_LIGHT_DN(391)	Light down-regulated in Root (TableS7 PubmedID:15888681)	LIT	47	3.93e-07	1.27e-05
YOH_DREB2A_HEAT_STRESS_RESPONSE_DN(50)	Microarray analysis of DREB2A knockout plants subjected to 1-h heat-shock treatment. Genes with fold change of <0.5	LIT	15	4.01e-07	1.29e-05
PESARESI_STN7-1PSAD1-1MUTANT/WS-2_DN(295)	Down-regulated in the stn7-1 psae1-3 mutant compared to WS-2. (Table S7 PubmedID:19706797)	LIT	39	4.56e-07	1.46e-05
ALVES-FERREIRA_SPL/NZZ_DN(320)	Down-regulated genes -spl/nzz (TableS1 PubmedID:17905860)	LIT	41	4.9e-07	1.56e-05
LORETI_SUCROSE_ANOXIC-SEEDLING_UP(51)	Enhanced-sucrose on the anoxic response of Arabidopsis seedlings (Table S 3 PubmedID:15734908)	LIT	15	4.96e-07	1.57e-05
ALVES-FERREIRA_MS1-WHOLE-INFLORESCENCE_DN(633)	Down-regulated genes -ms1 (whole inflorescence) (TableS1 PubmedID:17905860)	LIT	65	5.08e-07	1.61e-05
WELLMER_RATIOS-R1_DN(993)	Down-regulated genes Inferred from Ratios r1 (Table S2 PubmedID:16789830)	LIT	90	5.91e-07	1.86e-05
GREGORY_ABH1-MUTATION_UP(412)	Up-regulated upon ABH1 mutation (abh1-1) (TableS1 PubmedID:18486559)	LIT	48	6.72e-07	2.1e-05
KAUFMANN_WT/AG-MUTANT-STAGE12_UP(1910)	Up-regulated wt vs ag mutant Stage12 (Table S2 PubmedID:19385720)	LIT	149	7.19e-07	2.24e-05
MERIGOUT_NH4NO3+CO(NH2)2_NH4NO3_ROOT_UP(69)	Upregulated in root between [NH4NO3 +CO(NH2)2]- and [NH4NO3]-Arabidopsis grown plants (reference). (TableS4 PubmedID:18508958)	LIT	17	7.32e-07	2.27e-05
PERERA_DROUGHT_WT_C2_UP(47)	Up regulated (> 2 fold) with drought in WT and C2 (Table S3 PubmedID:18849493)	LIT	14	1.04e-06	3.23e-05
WAN_MUTANT_CHITOOCTAOSE-TREATED_WATER-TREATED_DIFF(33)	Differentially regulated by 1.5 fold (P <0.05) in the mutant by chitooctaose 30 minutes after treatment as revealed by the comparison between the chitooctaose-treated and water treated samples. The expression pattern of these genes in the similarly treated wild-type plants was also included after the mutant Data. WT: wild-type Col-0; Mu: the atLysM RLK1 mutant; 8mer: treatment with chitooctaose; …	LIT	12	1.1e-06	3.39e-05
NEMHAUSER_BL_IAA-AUXIN-TREATMENT_DN(296)	Down-regulated by Fold-change of BL following exposure to BL or IAA (auxin) treatment (Table 2 PubmedID:15328536)	LIT	38	1.21e-06	3.72e-05
EKMAN_SAGE-TAG_TNT_UP(21)	Induced by SAGE tags at least 10-fold by exposure to TNT (Table 1 PubmedID:14551330)	LIT	10	1.27e-06	3.87e-05
MARCHIVE_3H_PNP-P-WT-P_DN(261)	Down-regulated by pnp1-1 -P vs WT -P in three hours (Table S3 PubmedID:19710229)	LIT	35	1.3e-06	3.95e-05
STAVANG_WT_29C/20C_UP(100)	Up-regulated-WT-temperature(Sample 29?C / Sample 20?C) (Table S1 PubmedID:19686536)	LIT	20	1.4e-06	4.22e-05
KEMPEMA_EC_UP(34)	Up-expression levels of glucosinolate-metabolism and primary sulfur-metabolism genes in response to EC (Table 3 PubmedID:17189325)	LIT	12	1.42e-06	4.29e-05
EHLTING_BDM_1H_UP(162)	DBM-upregulated by 1hr responsive signal tranduction components (protein kinases, transcription factors, and 26S proteasome components (TableS2b PubmedID:18400103)	LIT	26	1.65e-06	4.93e-05
WELLMER_RATIOS-R3_UP(1021)	Up-regulated genes Inferred from Ratios r3 (Table S2 PubmedID:16789830)	LIT	90	1.72e-06	5.13e-05
SUGIO_HEAT-SHOCK_DN(1734)	Down-regulated by heat-shock (Dataset1 PubmedID:19244141)	LIT	136	1.75e-06	5.2e-05
KEMPEMA_MP_DN(42)	Down-expression levels of glucosinolate-metabolism and primary sulfur-metabolism genes in response to MP (Table 3 PubmedID:17189325)	LIT	13	1.77e-06	5.24e-05
LEEA_WS-2_BOTH-STRAIN-AT-3HPI_UP(35)	Up- regulated expressed Arabidopsis thaliana (Ws-2) genes _Supplemental Figure 2B which are affected by both strains at 6 dpi (DatasetsS 1 PubmedID:19794116)	LIT	12	1.83e-06	5.39e-05
STEIN_SA_PEN3-1-MUTANT_UP(17)	Induced-SA or SA Pathway-Associated Genes That Are Hyperinduced in pen3-1 Mutants after Inoculation with Either the Arabidopsis or the Barley Powdery Mildew (Table 1 PubmedID:16473969)	LIT	9	2.22e-06	6.52e-05
DITT_48H_INOCULATION-WITH-TUMEFACIENS_UP(115)	Arabidopsis genes upregulated 48 h after inoculation with Agrobacterium tumefaciens (Table2 PubmedID:16776300)	LIT	21	2.75e-06	8.04e-05
SCHWAGER_VFB-CSN4/WT_UP(60)	Induced in the vfb mutants and in the csn4 mutant seedlings compared to the wild type (Table S3 PubmedID:17435085)	LIT	15	2.79e-06	8.11e-05
CHANDRAN_PM_LMD_DIFF(30)	Known PM-impacted genes enriched in LMD Dataset (Table S2A PubmedID:20018666)	LIT	11	2.89e-06	8.39e-05
MOROHASHI_META-ANALYSIS_GL1DM_24H_DN(237)	Down-regulated genes from meta-analysis (q<0.05) by GL1DM 24hrs (Table S 2 PubmedID:19247443)	LIT	32	3.2e-06	9.24e-05
HU_YHB-RC50/WT-D_UP(1299)	Up-regulated 2-fold in YHB-Rc50/WT-D (Table S1 PubmedID:19529817)	LIT	107	3.3e-06	9.49e-05
WELLMER_CPPEL_PI_OLIGONUCLEOTIDE_DN(193)	Down-regulated carpel-expressed genes that were used to enhance the prediction of carpel-specific transcripts by pi in the predictions of array elements of the oligonucleotide array representing floral organ-expressed transcripts are summarized. (Table S12 PubmedID:15100403)	LIT	28	3.85e-06	0.00011
WELLMER_CPPEL_AG_OLIGONUCLEOTIDE_DN(403)	Down-regulated carpel-expressed genes that were used to enhance the prediction of carpel-specific transcripts by ag in the predictions of array elements of the oligonucleotide array representing floral organ-expressed transcripts are summarized. (Table S12 PubmedID:15100403)	LIT	45	4.09e-06	0.000117
TIWARI_4X2_BOTH-PLATFORM_DN(326)	Down-4x2-List of genes that are upregulated or downregulated in both the platforms. (Table S3 PubmedID:20406451)	LIT	39	4.13e-06	0.000117
KAUFMANN_RE-RATIO_CHX/DEX+CHX-TREATMENT_DN(538)	Down-the Ratio-Split and Re-Ratio functions of Resolver 7.1 were used to computationally generate Chx vs. Dex+Chx comparisons, from which differentially expressed genes were selected with the same cutoffs indicated above. (Table S5 PubmedID:20360106)	LIT	55	4.24e-06	0.00012
LI_NFYA5_UP(25)	Higher expression with expression changes (pfp<0.05) in NFYA5 overexpression plants expression with expression changes (pfp<0.05) in NFYA5 overexpression (Table S1 PubmedID:18682547)	LIT	10	4.39e-06	0.000123
BERGMANN_YDA_UP(109)	Up regulated in yda (Table S3 (A) PubmedID:15178800)	LIT	20	4.42e-06	0.000123
BERGMANN_N-YDA_DN(109)	Down regulated in ?N-YDA (Table S3 (A) PubmedID:15178800)	LIT	20	4.42e-06	0.000123
BABU_PPV-INFECTED_UP_RNA-VIRUSE_DIFF(25)	Induced during PPV infection but either induced or suppressed by infections of other positive sense RNA viruses (Table S8 PubmedID:18613973)	LIT	10	4.39e-06	0.000123
SKIRYCZ_OSMOTIC-STRESS_DIFF(39)	Genes involved in the biological processes affected by osmotic stress Expression changes are presented as log (Table 1 PubmedID:19906889)	LIT	12	4.64e-06	0.000129
CHEN_MET1/GUS-A-SUECICA_UP(120)	Up--regulated in the met1-RNAi A. suecica line relative to a GUS-A. suecica line (TableS5 PubmedID:18430920)	LIT	21	4.94e-06	0.000137
USADEL_KIN10_DN(514)	Down-regulated-KIN10 (Table S6 PubmedID:18305208)	LIT	53	5.03e-06	0.000138
ZHANG_NO-CELL-WALL_GH3.5-1D_PST-DC3000_UP(14)	Induced-Other defense related that selected defense-related genes that are significantly induced in gh3.5-1D at 48 hpi with Pst DC3000(avrRpt2) (Table 2 PubmedID:17704230)	LIT	8	5.4e-06	0.000148
KEMPEMA_PR_UP(56)	Up-expression levels of glucosinolate-metabolism and primary sulfur-metabolism genes in response to PR (Table 3 PubmedID:17189325)	LIT	14	5.95e-06	0.000162
PESARESI_S7-1_PSA1-1_P1-3_LEAVES__DN(34)	Down-Coregulated Genes in stn7-1, psad1-1, and psae1-3 Leaves (Table 3 PubmedID:19706797)	LIT	11	7.77e-06	0.000211
BETHKE_ERF104OE-PLANT_UP(21)	Upregulated -selected genes in ERF104OE plants (Table 1 PubmedID:19416906)	LIT	9	8.53e-06	0.000231
EHLTING_BDM_24H_UP(191)	DBM-upregulated by 24hr responsive signal tranduction components (protein kinases, transcription factors, and 26S proteasome components (TableS2b PubmedID:18400103)	LIT	27	8.7e-06	0.000235
WELLMER_CPPEL_AP3_OLIGONUCLEOTIDE_DN(203)	Dwon-regulated carpel-expressed genes that were used to enhance the prediction of carpel-specific transcripts by ap3 in the predictions of array elements of the oligonucleotide array representing floral organ-expressed transcripts are summarized. (Table S12 PubmedID:15100403)	LIT	28	9.03e-06	0.000242
RONEMUS_DCL1-9_1.5X_21D_UP(136)	Up-regulated dcl1-9 1.5X 21d (ANOVA 0.01) (Table S4 PubmedID:16798886)	LIT	22	9.05e-06	0.000242
USADEL_LATE-NIGHT_SUC_UP(6)	Induced-group in Late in the extended night >2-fold changes within 30 min after adding 15 mM Suc to C-starved seedlings was extracted from Osuna et al. (2007). (Table II PubmedID:18305208)	LIT	6	9.5e-06	0.000253
LEGNAIOLI_ABA_TOC1-2_MISS-EXPRESSED(87)	ABA-related genes miss-expressed in toc1-2 (Table S3 PubmedID:19816401)	LIT	17	1.1e-05	0.000293
USADEL_DIURNAL-CYCLE-SUC_UP(11)	Induced-group in Slightly later in the diurnal cycle >2-fold changes within 30 min after adding 15 mM Suc to C-starved seedlings was extracted from Osuna et al. (2007). (Table II PubmedID:18305208)	LIT	7	1.27e-05	0.000337
WELLMER_CPPEL_AP2_OLIGONUCLEOTIDE_UP(293)	Up-regulated carpel-expressed genes that were used to enhance the prediction of carpel-specific transcripts by ap2 in the predictions of array elements of the oligonucleotide array representing floral organ-expressed transcripts are summarized. (Table S12 PubmedID:15100403)	LIT	35	1.3e-05	0.000341
KAUFMANN_WT/AG-MUTANT-STAGE12_DN(973)	Down-regulated wt vs ag mutant Stage12 (Table S2 PubmedID:19385720)	LIT	83	1.33e-05	0.00035
MOROHASHI_META-ANALYSIS_GL3DM_4H_DN(320)	Down-regulated genes from meta-analysis (q<0.05) by GL3 DM 4hrs (Table S 2 PubmedID:19247443)	LIT	37	1.43e-05	0.000374
DOHERTYA_COLD_CAMTA3_UP(30)	Upregulated genes early in response to treatment at 4 degree in CAMTA mutants (Table 1 PubmedID:19270186)	LIT	10	1.62e-05	0.000423
MERIGOUT_CO(NH2)2_NH4NO3_ROOT_DN(375)	Downregulated in root between [CO(NH2)2]- and [NH4NO3]-Arabidopsis grown plants (reference). (TableS1 PubmedID:18508958)	LIT	41	1.69e-05	0.000439
DINNENY_END-RADIAL_FE-DEPRIVATION_DN(286)	Significant down-regulation in END of radial in response to iron-deprivation (Table S2 PubmedID:18436742)	LIT	34	1.87e-05	0.000484
RUBIN_LBD37OX-N/WT-N_DN(327)	Down-regulated by LBD37OX -N vs. WT -N (Dataset 1 PubmedID:19933203)	LIT	37	2.19e-05	0.000563
HU_WT-RC50/WT-D_UP(1003)	Up-regulated 2-fold in WT-Rc50/WT-D (Table S1 PubmedID:19529817)	LIT	84	2.19e-05	0.000563
WELLMER_RATIOS-R4_DN(793)	Down-regulated genes Inferred from Ratios r4 (Table S2 PubmedID:16789830)	LIT	70	2.32e-05	0.000594
LONG_WT/PYE-1-MUTANT-UNDER(-FE)_DIFF(93)	Diff-PYE response genes: genes that are upregulated or down-regulated between wild-type and pye-1 mutants under -Fe..--Microarry analysis of wild-type and pye-1 mutants after 24 hours of exposure to +Fe or -Fe media. (Table S3 PubmedID:20675571)	LIT	17	2.35e-05	0.0006
MHAMDI_8H_GR1-DYE-SWAPPED/COL-0-RNA_UP(19)	Induced 8h days-The list is restricted to genes that showed significantly consistent responses in two biological repeats of gr1 extracts dye-swapped with Col-0 RNA (Table S2 PubmedID:20488891)	LIT	8	3.01e-05	0.000766
LONG_FE_UP(359)	Up-Genes affected in wild-type plants by -Fe.--Microarry analysis of wild-type and pye-1 mutants after 24 hours of exposure to +Fe or -Fe media. (Table S3 PubmedID:20675571)	LIT	39	3.05e-05	0.000773
SANDY_WRKY15_OSMOTIC_STRESS_TOLERANCE_UP(598)	Constitutively upregulated transcripts in WRKY15 plants	LIT	56	3.48e-05	0.000878
KNOTH_6D-INA-TREATMENT_DN(97)	Down-regulated 6 days after INA treatment (Table S6 PubmedID:19304930)	LIT	17	3.77e-05	0.000948
ALVES-FERREIRA_AP3ES_DN(645)	Down-regulated genes -ap3es (TableS1 PubmedID:17905860)	LIT	59	4.02e-05	0.00101
EHLTING_HORMONE_4H_DBM-FEEDING_UP(42)	Upwnregulated by 4hr hormone related genes affected by DBM feeding. (TableS2a PubmedID:18400103)	LIT	11	4.08e-05	0.00102
KEMPEMA_SLWF_UP(21)	Up-expression levels of glucosinolate-metabolism and primary sulfur-metabolism genes in response to SLWF (Table 3 PubmedID:17189325)	LIT	8	5.34e-05	0.00132
MALITSKY_MYB76_DN(21)	Down-regulated genes in MYB76 (Table S4 PubmedID:18829985)	LIT	8	5.34e-05	0.00132
DELESSERT_C24WP-UP_1C4NWP-DN(21)	Induced in C24WP and repressed in 1C4NWP (TableS2 PubmedID:16115070)	LIT	8	5.34e-05	0.00132
MUSTROPH_GO_HYPOXIC-STRESS_CELL-TYPE-UP(167)	GO_more_induced-Differential gene expression analysis of hypoxic stress AND cell types (DatasetsS7 PubmedID:19843695)	LIT	23	5.62e-05	0.00138
KOLBE_DTT_UP(15)	Up-regulated at least two-fold in both replicate experiments with DTT. (Table S2 PubmedID:16648214)	LIT	7	5.75e-05	0.00141
JUENGER_KAS-1/TSU-1_ACCESSION-SPECIFIC-DROUGHT_DIFF(191)	Diff-Excel file containing genes identified as differentially expressed at a FDR of 5% either constitutively between Kas-1 and Tsu-1 exhibiting accession specific responses to the drought treatment (Table S3 PubmedID:20302603)	LIT	25	5.77e-05	0.00141
WELLMER_CPPEL_AP1_OLIGONUCLEOTIDE_DN(168)	Down-regulated carpel-expressed genes that were used to enhance the prediction of carpel-specific transcripts by ap1 in the predictions of array elements of the oligonucleotide array representing floral organ-expressed transcripts are summarized. (Table S12 PubmedID:15100403)	LIT	23	6.1e-05	0.00148
TIWARI_6X2_BOTH-PLATFORM_UP(776)	Up-6x2-List of genes that are upregulated or downregulated in both the platforms. (Table S3 PubmedID:20406451)	LIT	67	6.38e-05	0.00155
OKAMOTO_ONLY-ABA2-MUTANT_DRY-SEED_DN(54)	Downregulated genes in only aba2 mutant dry seeds (Table S3 PubmedID:20579310)	LIT	12	7.32e-05	0.00177
MARCHIVE_3H_PNP-P-WT-P_UP(349)	Up-regulated by pnp1-1 -P vs WT -P in three hours (Table S3 PubmedID:19710229)	LIT	37	7.64e-05	0.00184
HU_YHB-RC50/WT-D_DN(1429)	Down-regulated 2-fold in YHB-Rc50/WT-D (Table S1 PubmedID:19529817)	LIT	108	8.48e-05	0.00203
BETHKE_MEJA-35S-ERF104_UP(23)	Upregulated by MeJA and in 35S::ERF104 (Table S E PubmedID:19416906)	LIT	8	9e-05	0.00215
SATTLER_VTE1-VTE2/WT-3D_TM_UP(6)	Increased genes involved in the tryptophan metabolic pathway in vte2 relative to wild-type at 3 days. (Table S1 PubmedID:17194769)	LIT	5	9.85e-05	0.00234
SATTLER_VTE1-VTE2/WT-3D_UP(6)	Increased in both vte1 and vte2 relative to wild-type at 3 days. (Table S1 PubmedID:17194769)	LIT	5	9.85e-05	0.00234
WILSON_FLOWERING-MUTANT/ISOGENIC-CONTROL_UP(56)	Positive expression of list of non-redundant genes that were differentially expressed comparing flowering mutants to their near isogenic controls (TableS2 PubmedID:15908439)	LIT	12	9.9e-05	0.00234
VERT_ARF2-COL_DN(342)	Downregulated in arf2 Col (Table S4 PubmedID:18599455)	LIT	36	0.000108	0.00255
KLEINE_CRY1-MUTANT/WT_GROWTH-LIGHT_UP(48)	Up-regulated at least 2-fold different in the cry1 mutant compared to wild type in growth light conditions (100 ?mol photons m-2 s-1) (Table S3 PubmedID:17478635)	LIT	11	0.000115	0.00269
ALONSO_ETHYLENE_UP(628)	Induced regualted genes to Ethylene (Table S4 PubmedID:12893945)	LIT	56	0.000116	0.00271
ROMERO_SOM1_UP(32)	SOM1-up (TableS4 PubmedID:18545680)	LIT	9	0.000129	0.003
JURGEN_LED6_ROOT-CAP_ROOT_UP(32)	LED 6 (up; root cap only) in root tissue cluster (Arabidopsis) (TableS4 PubmedID:15918878)	LIT	9	0.000129	0.003
WELLMER_RATIOS-R2_DN(799)	Down-regulated genes Inferred from Ratios r2 (Table S2 PubmedID:16789830)	LIT	67	0.00014	0.00326
DEVOS_24H_M.PERSICAE-FEEDING_SALIVA-INFILTRATION_UP(78)	Up-regulated 24 hours after infiltration of M. persicae saliva and their expression frofile after M. persicae feeding. (Table S1 PubmedID:19558622)	LIT	14	0.000143	0.0033
KRINKE_SA-TREATMENT_UP(25)	Most induced genes after SA treatment, ranked by decreasing degree of induction (Table 1 PubmedID:17496105)	LIT	8	0.000145	0.00335
EHLTING_HORMONE_24H_DBM-FEEDING_UP(50)	Upwnregulated by 24hr hormone related genes affected by DBM feeding. (TableS2a PubmedID:18400103)	LIT	11	0.000157	0.00358
EHLTING_HORMONE_8H_DBM-FEEDING_UP(50)	Upwnregulated by 8hr hormone related genes affected by DBM feeding. (TableS2a PubmedID:18400103)	LIT	11	0.000157	0.00358
KEMPEMA_SA-JA-ET-DEFENSE-SLWF_UP(26)	Up-expression of SA-, JA-, and ET-defense and -biosynthesis pathway genes in response to SLWF second- and third-instar feeding (Table 2 PubmedID:17189325)	LIT	8	0.000182	0.00415
LEIVAR_SSTF-C1_WT-R1-WT-RC-PIFQ-D/WT-D_DN(340)	Repressed SSTF Class 1 genes that are Repressed in WT-R1, WT-Rc and/or pifq-D relative to WT-D. (Dataset4 PubmedID:19920208)	LIT	35	0.000197	0.00448
MA_COTYLEDON_LIGHT_UP(495)	Light up-regulated in Cot (TableS6 PubmedID:15888681)	LIT	46	0.000197	0.00448
XIN_ABA-ROP10-1-WT_DN(222)	Commonly activated and repressed by ABA in Ws and rop10-1 (Table S 8 PubmedID:16258012)	LIT	26	0.000212	0.00479
XIN_ABA-WT_UP(262)	Induced by ABA in wild-type (Ws) (Table S 1 PubmedID:16258012)	LIT	29	0.000227	0.0051
STRASSER_ELF3_16_UP(82)	Up-regulated in elf3_16 (Table S2 PubmedID:19187043)	LIT	14	0.000226	0.0051
MALITSKY_MYB28_DN(20)	Down-regulated genes in MYB28-like cleadbb (Table S4 PubmedID:18829985)	LIT	7	0.000241	0.00541
RIDER_PKL_UP(53)	Up-regulated on exhibit PKL-dependent transcription based on the criteria (Pkl vs. Wt p < 0.05 ?? Upkl vs. Uwt p < 0.05) and for which the corresponding transcript level is elevated two-fold or more in pkl seeds in both the absence and presence of uniconazole-P. (Table S1a PubmedID:12834400)	LIT	11	0.000244	0.00544
JURGEN_LED7_ALL-TISSUE_ROOT_UP(44)	LED 7 (up; all tissues) in root tissue cluster (Arabidopsis) (TableS4 PubmedID:15918878)	LIT	10	0.000246	0.00546
EHLTING_HORMONE_1H_DBM-FEEDING_UP(44)	Upwnregulated by 1hr hormone related genes affected by DBM feeding. (TableS2a PubmedID:18400103)	LIT	10	0.000246	0.00546
STRASSER_ELF3_23_UP(83)	Up-regulated in elf3_23 (Table S2 PubmedID:19187043)	LIT	14	0.000253	0.00557
WELLMER_RATIOS-R5_DN(725)	Down-regulated genes Inferred from Ratios r5 (Table S2 PubmedID:16789830)	LIT	61	0.000252	0.00557
GAETA_ALLOPOLYPLOID/PARENT-MIX6450_PERGENEVAR_UP(252)	252 parental genes expressed at higher level in Eil-0 than in Lc-0 (11 interrogated by 2 probes, 1 interrogated by 3 probes); (Table S2 PubmedID:19225455)	LIT	28	0.000273	0.00599
BABU_PPV-INFECTED-PROTOPLAST_RNA-VIRUSE_UP(202)	Induced by infections of PPV and other positive sense RNA viruses (Table S8 PubmedID:18613973)	LIT	24	0.000301	0.00659
SENA_COLUMELLA_5/0HRS_UP(21)	Induced columella markers at regeneration 5 hrs compared to regeneration 0 hrs (Table S2 PubmedID:19182776)	LIT	7	0.000309	0.00674
KAUFMANN_DEX/DEX+CHX-TREATMENT_NOT-CHX_DN(309)	Down-genes were selected if they were detected as differentially expressed upon both the Dex and Dex+Chx treatments but not upon the Chx treatment (Table S5 PubmedID:20360106)	LIT	32	0.000329	0.00717
USADEL_LIGHT/DARK_SUC_UP(4)	Induced-group in early in the light/dark cycle >2-fold changes within 30 min after adding 15 mM Suc to C-starved seedlings was extracted from Osuna et al. (2007). (Table II PubmedID:18305208)	LIT	4	0.000336	0.00728
HOU_RGA_DURING-FLOWER_DN(393)	Down-regulated by RGA during flower development (Table S2 PubmedID:18502975)	LIT	38	0.000338	0.00732
SCHMID_0-7D_COL_DN(231)	Repressed genes overlap between top 500 genes ranked by change between day 0 and 7 in Col (Table S4 PubmedID:14573523)	LIT	26	0.00037	0.00796
SCHMID_COL_DN(231)	Repressed genes in the overlap between top 500 genes ranked by change between day 0 and 7 in Col (Table S4 PubmedID:14573523)	LIT	26	0.00037	0.00796
CHENG_ABA2-MUTANT-HORMONE_UP(47)	Up-significant changes of gene expression in the aba2 mutant- Hormone-related genes (Table S1 PubmedID:19513806)	LIT	10	0.000389	0.0083
SUGIO_TUNICAMYCIN_UP(22)	Up-regulated by tunicamycin (Dataset1 PubmedID:19244141)	LIT	7	0.00039	0.0083
PERERA_DROUGHT_INSP-5-PTASE_DN(22)	Down regulated with drought (>2 fold) in InsP 5-ptase plants (Table S6 PubmedID:18849493)	LIT	7	0.00039	0.0083
EHLTING_BDM_4H_UP(220)	DBM-upregulated by 4hr responsive signal tranduction components (protein kinases, transcription factors, and 26S proteasome components (TableS2b PubmedID:18400103)	LIT	25	0.000418	0.00888
NISHIMURA_AHG2-1_SID2-OR-ABI1-MUTATION_DN(134)	The ahg2-1 down-regulated genes whose expressions were affected by sid2 or abi1 mutation. (Table S2 PubmedID:19892832)	LIT	18	0.000453	0.00959
MHAMDI_JA-ASSOCIATED_CAT2_CAT2-GR1_DIFF(49)	Diff-Expression of JA-associated genes in cat2 and cat2 gr1. (Table S4 PubmedID:20488891)	LIT	10	0.000519	0.0109
MOROHASHI_META-ANALYSIS_GL1DM_4H_DN(237)	Down-regulated genes from meta-analysis (q<0.05) by GL1DM 4hrs (Table S 2 PubmedID:19247443)	LIT	26	0.000527	0.0111
ZHANG_SA_GH3.5-1D_48HPI_PST-DC3000_UP(10)	Induced-SA that selected defense-related genes that are significantly induced in gh3.5-1D at 48 hpi with Pst DC3000(avrRpt2) (Table 2 PubmedID:17704230)	LIT	5	0.000544	0.0114
KRAM_NECTARY_MLN/ILN_UP(186)	Up -regulated genes displaying differential expression between mature and immature lateral nectaries- MLN/ ILN (Table S9 PubmedID:19604393)	LIT	22	0.000556	0.0116
WELLMER_RATIOS-R5_UP(926)	Up-regulated genes Inferred from Ratios r5 (Table S2 PubmedID:16789830)	LIT	72	0.000614	0.0128
HU_WT-RC15/WT-D_UP(769)	Up-regulated 2-fold in WT-Rc15/WT-D (Table S1 PubmedID:19529817)	LIT	62	0.000625	0.013
LI_5-POINT_SD-DIURNAL-CYCLE_DIFF(17)	Significantly-expression across genotypes over the five time points during the SD diurnal cycle. (Table S1 PubmedID:19154206)	LIT	6	0.000653	0.0135
NISHIMURA_AHG2-1_SID2-OR-ABI1-MUTATION_UP(61)	The ahg2-1 up-regulated genes whose expressions were affected by sid2 or abi1 mutation. (Table S2 PubmedID:19892832)	LIT	11	0.000694	0.0143
LEIVAR_SSTF-C2_WT-R1-WT-RC-PIFQ-D/WT-D_DN(94)	Repressed SSTF Class 2 genes that are Repressed in WT-R1, WT-Rc and/or pifq-D relative to WT-D. (Dataset4 PubmedID:19920208)	LIT	14	0.000769	0.0158
DEVOS_M.PERSICAE-FEEDING_SALIVA-INFILTRATION_UP(52)	Induced by both M. persicae feeding (De Vos et al. 2005) and saliva infiltration (Table 1 PubmedID:19558622)	LIT	10	0.000778	0.016
EHLTING_BDM_8H_UP(231)	DBM-upregulated by 8hr responsive signal tranduction components (protein kinases, transcription factors, and 26S proteasome components (TableS2b PubmedID:18400103)	LIT	25	0.000797	0.0163
NISHIMURA_AHG2-1_DN(218)	Down-regulated in ahg2-1 (log2 < -1 or log2 >1) (Table S1 PubmedID:19892832)	LIT	24	0.000809	0.0165
MANDAOKAR_JASMONATE_22H_STAMEN_DIFF(809)	Jasmonate-esponsive genes (22hrs)in stamens of Arabaidopsis thaliana (Table S1 PubmedID:16805732)	LIT	64	0.000807	0.0165
ZENTELLA_PUTATIVE-DELLA_2HR_DEX_UP(272)	Up-Putative DELLA-Regulated Genes 2hr in the DEX-(rga-D17) Dataset. (Table S4 PubmedID:17933900)	LIT	28	0.000817	0.0166
LEIVAR_SSTF-C3_WT-R1-WT-RC-PIFQ-D/WT-D_UP(232)	Induced SSTF Class 3 genes that are Induced in WT-R1, WT-Rc and/or pifq-D relative to WT-D. (Dataset3 PubmedID:19920208)	LIT	25	0.000843	0.0171
RIDER_PKL_DN(219)	Down-regulated on exhibit PKL-dependent transcription based on the criteria (Pkl vs. Wt p < 0.05 ?? Upkl vs. Uwt p < 0.05) and for which the corresponding transcript level is not elevated two-fold or ore in pkl seeds in both the absence and presence of uniconazole-P. (Table S1b PubmedID:12834400)	LIT	24	0.000857	0.0173
KAUFMANN_WT/AG-MUTANT_BOLTING_DN(1232)	Down-regulated wt vs ag mutant after bolting (Table S2 PubmedID:19385720)	LIT	90	0.000883	0.0178
TIWARI_2X6_BOTH-PLATFORM_UP(288)	Up-2x6-List of genes that are upregulated or downregulated in both the platforms. (Table S3 PubmedID:20406451)	LIT	29	0.000914	0.0184
NAGPAL_10UM-IAA_0.5H_UP(35)	Induced by treatment with 10 uM IAA for 0.5 hours (Table S 3 PubmedID:16107481)	LIT	8	0.000984	0.0197
PESARESI_WS-2/COL-O_UP(993)	Up-differentially regulated in WS-2 compared to Col-O. (Table S9 PubmedID:19706797)	LIT	75	0.00101	0.0202
DEAL_HAIR-CELL_UP(945)	Up--related to figure 2. Cell type-enriched genes in hair cell genes (Table S1 PubmedID:20627084)	LIT	72	0.00102	0.0203
DEEKEN_LOW-NO3_UP(12)	Low NO3-induced_list (Table S3 PubmedID:18485061)	LIT	5	0.00103	0.0205
LEE_COLD-ICE1-CBF2_UP(19)	Cold Up-regulated CBF2 Specific Target Genes Whose Expression is Affected by ice1 (Table S 16 PubmedID:16214899)	LIT	6	0.00105	0.0209
RUBIN_LBD38-FN/WT-FN_UP(45)	Up-regulated by lbd38 FN vs. WT FN (Dataset 2 PubmedID:19933203)	LIT	9	0.00111	0.0217
CHRISTIANSON_ANAC102_DN(98)	Down-regulated in ANAC102 overexpressing lines (Table S1 PubmedID:19176720)	LIT	14	0.0011	0.0217
SOZZANI_CHIP-CHIP_SHR-TIME-COURSE_DIFF(65)	List of of genes found by ChIP-chip and differentially expressed in SHR time course (Table S8 PubmedID:20596025)	LIT	11	0.0011	0.0217
JAIN_35S-OSTOP6A1-TRANSGENE_SALT_DIFF(87)	Differentially expressed in 35S::OsTOP6A1 transgenic Arabidopsis plants and in the presence of salt stress in wild-type plants (Table S4 PubmedID:18071708)	LIT	13	0.00114	0.0222
LIU_AGL24_UP(87)	Upregulated -AGL24 -genes by microarray analysis (Table S1 PubmedID:18339670)	LIT	13	0.00114	0.0222
WELLMER_RATIOS-R2_UP(854)	Up-regulated genes Inferred from Ratios r2 (Table S2 PubmedID:16789830)	LIT	66	0.00117	0.0228
KRINKE_W30-SENSITIVE-SA_DN(13)	Repressed-Expression profiles of genes regulated by a W30-sensitive pathway in response to SA. (TableS4 PubmedID:17496105)	LIT	5	0.00137	0.0266
MA_ROOT_WL/D_DN(1453)	Down-regulated in Root WL Vs. D (TableS8 PubmedID:15888681)	LIT	102	0.0014	0.0272
DINNENY_EPI-RADIAL_FE-DEPRIVATION_UP(102)	Significant up-regulation in EPI of radial in response to iron-deprivation (Table S2 PubmedID:18436742)	LIT	14	0.00155	0.03
MANDAOKAR_JASMONATE_8H_STAMEN_DIFF(490)	Jasmonate-esponsive genes (8hrs)in stamens of Arabaidopsis thaliana (Table S1 PubmedID:16805732)	LIT	42	0.00157	0.0303
BERR_SDG2-1/WT-FLOWER-BUD_STAGE8_UP(273)	Up-regulated by more than 2-fold in sdg2-1 compared to wild-type flower buds around developmental stage 8. (Table S1 PubmedID:21037105)	LIT	27	0.00171	0.0327
STRASSER_ELF3X16-TEMPERATURE_UP(59)	Up-regulated genotype (elf3) x temperature of 16 interaction (p<0.01, uncorrected) (Table S4 PubmedID:19187043)	LIT	10	0.00181	0.0346
MANG_RST1-MUTANT_UP(30)	Up-regulated-JA synthesis, perception, and response genes in rst1 mutants (Table 3 PubmedID:19625635)	LIT	7	0.00183	0.0349
EKMAN_CYTOCHROME-P450_TNT_UP(8)	Induced Cytochrome P450 genes by exposure to TNT (Table 2 PubmedID:14551330)	LIT	4	0.00203	0.0386
KNOTH_COL-0_6D-DCA-TREATMENT_DN(3)	Down-regulated in Col-0 after 6 day DCA treatment. (Table S4 PubmedID:19304930)	LIT	3	0.00207	0.0392
DONGEN_OXGEN_2H_UP(143)	Upregulated significantly within 2 hours under 1, 4 or 8% oxygen respectively as compared to 21% oxgen (p<0.05). (File 2 PubmedID:18660497)	LIT	17	0.00214	0.0405
ZHANG_GH3.5-1D/WT_DN(156)	Down-regulated genes in uninfected gh3.5-1D versus wild-type plants (Table S2 PubmedID:17704230)	LIT	18	0.00217	0.041
KAUFMANN_DEX/DEX+CHX-TREATMENT_NOT-CHX_UP(210)	Up-genes were selected if they were detected as differentially expressed upon both the Dex and Dex+Chx treatments but not upon the Chx treatment (Table S5 PubmedID:20360106)	LIT	22	0.0023	0.0434
RAFAEL_HY5_COLD_ACCLIMATION_RESPONSE_REDUCED_EXPRESSION(426)	Genes with reduced expression in hy5-1 respect to Ler after one day of exposure to 4 degree	LIT	37	0.00235	0.0442
MIURA_W/G_OXIDATIVE-STRESS_UP(23)	Up-Entity List : Down W vs G -Response to oxidative stress-Fold change >= 2.0 custom selection (Table S1 PubmedID:20400527)	LIT	6	0.00239	0.0448
CHENG_EIN2-MUTANT-HORMONE_UP(32)	Up-significant changes of gene expression in the ein2 mutant-Hormone-related genes (Table S1 PubmedID:19513806)	LIT	7	0.00251	0.0468
KEMPEMA_SLWF-2-3-INSTAR-FEEDING_UP(32)	Up-responsive to SLWF second- and third-instar feeding (Table 1 PubmedID:17189325)	LIT	7	0.00251	0.0468

## Sheet: darkDOWN
Information of Analysis Results
we show gene sets which has more significant FDR(<0.05) for page display.You can download related analysis result below.
Basic computing summary
ID number of the Job: 368715978(Available in 3 months for retrieving).
Categories selected: GFam Cyc KEGG PO LIT
NO. query list after removing redundancy: 1507 []
NO. redundant list in original query: 0 []
Computing Result in Table formatted : []
Diversified result display
Analysis results are divided into 2 parts to show in this page:
Part 1: table formatted information []
Part 2: overlap matrix information []
Gene Set Name(NO. Genes)	Description	Category	NO. Genes in Overlap (k)	p value	FDR
HU_YHB-D/WT-D_DN(1461)	Down-regulated 2-fold in YHB-D /WT-D (Table S1 PubmedID:19529817)	LIT	464	1.29e-201	8.64e-198
GONZALI_SUCROSE_DN(429)	Strongly repressed responsive to sucrose when Suc modulated is greater than 3fold (Table S1 PubmedID:16463203)	LIT	267	3.57e-167	1.19e-163
HU_YHB-RC50/WT-D_DN(1429)	Down-regulated 2-fold in YHB-Rc50/WT-D (Table S1 PubmedID:19529817)	LIT	409	2.49e-161	5.53e-158
KURIHARA_HYL1-2_DN(1169)	Downregulated genes in hyl1-2. (Table S5 PubmedID:19633021)	LIT	363	6.35e-151	1.06e-147
BAENA-GONZALEZ_KIN10_UP(506)	Increased-regulation by KIN10 (1021 genes). (Table S3 PubmedID:17671505)	LIT	257	2.12e-144	2.83e-141
DEEKEN_AGROBACTERIUM-TUMEFACIENS_TUMORS_DN(2720)	Down-regulated in Agrobacterium tumefaciens-induced tumors of Arabidopsis thaliana. (Table S2 PubmedID:17172353)	LIT	518	4.78e-143	5.32e-140
HU_WT-RC50/WT-D_DN(1182)	Down-regulated 2-fold in WT-Rc50/WT-D (Table S1 PubmedID:19529817)	LIT	348	3.32e-138	3.16e-135
DEEKEN_AGROBACTERIUM_TUMORS/TUMOR-FREE-INFLORESCENCE-STALK_DN(2629)	Down-regulated expressed genes of Agrobacterium tumefaciens(P<0.01_all)-induced Arabidopsis tumors versus tumor-free inflorescence stalk tissue. (Table S3 PubmedID:17172353)	LIT	496	1.95e-134	1.63e-131
HU_WT-RC15/WT-D_DN(889)	Down-regulated 2-fold in WT-Rc15/WT-D (Table S1 PubmedID:19529817)	LIT	291	8.06e-124	5.98e-121
EHLTING_VENN_DN(2648)	Venn analysis of differentially expressed genes; down-regulated genes (TableS4b PubmedID:18400103)	LIT	446	2e-103	1.34e-100
BAENA-GONZALEZ_KIN10_OSS_UP(278)	Induced by KIN10 markedly overlaps with that induced by starvation conditions and is antagonized by increased sugar availability (600 genes). (Table S4 PubmedID:17671505)	LIT	162	1.03e-96	6.26e-94
LEEA_WS-2_INOCULATION_TUMOR_DN(1201)	Down- regulated expressed Arabidopsis thaliana (Ws-2) genes _Suppl-Figure 2A: Table lists all genes shown in Figure 2A differentially transcribed in the following experiments: (i) Three hours post inoculation of wounded inflorescence stalks with A. tumefaciens strain C58 (C58 3 hpi) and (ii) with strain GV3101 (GV3101 3 hpi); (iii) six days post inoculation with strain C58 (C58 6 dpi) and (iv) wi…	LIT	279	2.87e-88	1.6e-85
PESARESI_PSAD1-1MUTANT/COL-0_UP(775)	Up-regulated in the psad1-1 mutant compared to Col-0. (Table S4 PubmedID:19706797)	LIT	220	1.96e-82	1.01e-79
KLEINE_GROWTH-LIGHT-3H-BLUE-LIGHT_UP(858)	Up-regulated at least 2-fold after a shift from growth light (100 ?mol photons m-2 s-1) to 3 h high fluence blue light (200 ?mol photons m-2 s-1) (Table S2 PubmedID:17478635)	LIT	229	1.6e-81	7.63e-79
LEIVAR_SSTF-C4_WT-R1-WT-RC-PIFQ-D/WT-D_UP(382)	Induced SSTF Class 4 genes that are Induced in WT-R1, WT-Rc and/or pifq-D relative to WT-D. (Dataset3 PubmedID:19920208)	LIT	156	8.7e-76	3.87e-73
DEEKEN_CATEGORIES_AGROBACTERIUM_TUMORS/TUMOR-FREE-INFLORESCENCE-STALK_DN(1704)	Down-regulated expressed genes of Agrobacterium tumefaciens (P<0.01 + functional categories)-induced Arabidopsis tumors versus tumor-free inflorescence stalk tissue. (Table S3 PubmedID:17172353)	LIT	303	6.94e-72	2.89e-69
HU_DARK_35S-MIF1_SEEDLINGS_UP(1866)	Up-significantly altered expression (Dark_Fold Change) in 35S:MIF1 seedlings (false discovery rate <0.1; MIF1, MINI ZINC FINGER 1) (Table S1 PubmedID:16412086)	LIT	313	3.95e-69	1.55e-66
KAKIZAKI_PPI2-1-TAG_DN(607)	Down-regulated tags in ppi2-1. (Table S1 PubmedID:19726569)	LIT	170	1.54e-62	5.7e-60
RUBIN_WT-N/WTFN_DN(1120)	Down-regulated by WT -N vs. WT FN (Dataset 2 PubmedID:19933203)	LIT	228	3.19e-62	1.12e-59
RUBIN_WT-FN/WT-N_UP(1121)	Up-regulated by WT FN vs. WT -N (Dataset 1 PubmedID:19933203)	LIT	228	3.66e-62	1.22e-59
MA_HYPOCOTYL_WL/D_DN(1401)	Down-regulated in Hypocotyl WL Vs. D (TableS8 PubmedID:15888681)	LIT	255	1.65e-61	5.26e-59
PESARESI_STN7-1PSAD1-1MUTANT/CL-0_UP(628)	Up-regulated in the stn7-1 psad1-1 mutant compared to Col-0. (Table S5 PubmedID:19706797)	LIT	171	2.04e-61	6.18e-59
KEMPEMA_SLWF-NYMPH-FEEDING_DN(557)	Down-expressed after SLWF nymph feeding (Table S2 PubmedID:17189325)	LIT	161	9.16e-61	2.66e-58
KANNO_DMS4/DRD1_UP(2610)	Up-Genes differentially regulated in dms4 compared to drd1. (Table S3 PubmedID:20010803)	LIT	357	2.48e-59	6.89e-57
HOU_RGA_DURING-FLOWER_UP(413)	Up-regulated by RGA during flower development (Table S1 PubmedID:18502975)	LIT	135	4.46e-56	1.19e-53
MA_ROOT_WL/D_DN(1453)	Down-regulated in Root WL Vs. D (TableS8 PubmedID:15888681)	LIT	248	4.15e-55	1.06e-52
MA_HYPOCOTYL_LIGHT_DN(799)	Light down-regulated in Hyp (TableS7 PubmedID:15888681)	LIT	181	7.58e-55	1.87e-52
MA_COTYLEDON_WL/D_DN(1552)	Down-regulated in Cotyledon WL Vs. D (TableS8 PubmedID:15888681)	LIT	253	5.74e-53	1.37e-50
USADEL_KIN10_UP(505)	Up-regulated-KIN10 (Table S6 PubmedID:18305208)	LIT	139	2.69e-50	6.19e-48
KLEINE_GROWTH-LIGHT-3H-PHOTON_WT_UP(992)	Up-regulated at least 2-fold after a shift from growth light (100 ?mol photons m-2 s-1) to 3 h 1000 ?mol photons m-2 s-1 in wild type (Table S1 PubmedID:17478635)	LIT	185	2.2e-45	4.88e-43
THOMAS_OBE1-1-OBE2-2/WT_DN(593)	Down-regulated expressed in the obe1-1 obe2-2 when compared to wild type (Table S1 PubmedID:19392692)	LIT	142	2.59e-45	5.58e-43
DELESSERT_C24WP_DN(350)	Repressed in C24 WP (TableS5 PubmedID:16115070)	LIT	109	1.1e-43	2.29e-41
LEIVAR_SSTF-C7_WT-R1-WT-RC-PIFQ-D/WT-D_UP(115)	Induced SSTF Class 7 genes that are Induced in WT-R1, WT-Rc and/or pifq-D relative to WT-D. (Dataset3 PubmedID:19920208)	LIT	68	3.77e-41	7.62e-39
BLASING_4H-CARBON-FIXCATION_DN(205)	Repressed-4h-carbon fixcation (Table S 6 PubmedID:16299223)	LIT	82	1.76e-39	3.46e-37
HORVATH_POPLAR_UP(2714)	Upregulated genes by average expression ratio of Poplar (signal from leaf divided by the signal from shoot apices) after normalization by loess regression. (TableS1 PubmedID:12662315)	LIT	316	9.26e-39	1.77e-36
KURIHARA_AGO1-25_DN(260)	Downregulated genes in ago1-25. (Table S4 PubmedID:19633021)	LIT	87	5.62e-37	1.04e-34
TIWARI_6X2_BOTH-PLATFORM_UP(776)	Up-6x2-List of genes that are upregulated or downregulated in both the platforms. (Table S3 PubmedID:20406451)	LIT	143	1.58e-34	2.86e-32
YANT_NUCLEAR_RP_UNAMBIG_DN(705)	Nuclear RP Down Unambig (Table S2 PubmedID:20675573)	LIT	135	4.16e-34	7.31e-32
MERIGOUT_CO(NH2)2_NH4NO3_SHOOTT_DN(241)	Downgulated in shoot between [CO(NH2)2]- and [NH4NO3]-Arabidopsis grown plants (reference) (TableS2 PubmedID:18508958)	LIT	80	6.94e-34	1.19e-31
MERIGOUT_CO(NH2)2_NH4NO3_ROOT_DN(375)	Downregulated in root between [CO(NH2)2]- and [NH4NO3]-Arabidopsis grown plants (reference). (TableS1 PubmedID:18508958)	LIT	92	3.03e-30	5.06e-28
MARCHIVE_1W_PNP+P-WT+P_DN(359)	Down-regulated by pnp1-1 +P vs WT +P in one week (Table S4 PubmedID:19710229)	LIT	90	3.37e-30	5.48e-28
DIJK_DEHYDRATION-STRESS_DN(523)	Down-Further analysis indicated 525 genes decreased, their transcript levels by 4-fold or more (p <= 0.001) as result of the dehydration stress. (Table S3 PubmedID:21050490)	LIT	108	8.7e-30	1.38e-27
TANG_BRM-5/ESSP3_LEAVES_DN(501)	Downregulated in brm-5/essp3 Leaves (Table S2 PubmedID:18508955)	LIT	105	1.93e-29	3e-27
ROMERO_TEV_TEV-AT-INFECTED_UP(497)	Upregulated genes between TEV and TEV-at infected plants (TableS2 PubmedID:18545680)	LIT	104	4.04e-29	6.13e-27
STRASSER_ELF3_16_DN(116)	Down-regulated in elf3_16 (Table S2 PubmedID:19187043)	LIT	54	5.84e-29	8.67e-27
VERT_BRZ-COL_UP(472)	Upregulated in BRZ Col (Table S4 PubmedID:18599455)	LIT	100	2.12e-28	3.08e-26
ZENTELLA_DEX_VECTOR_DN(244)	Down-DEX-Regulated Genes in the Vector Control Dataset (Table S3 PubmedID:17933900)	LIT	72	5.57e-28	7.92e-26
STRASSER_ELF3_23_DN(115)	Down-regulated in elf3_23 (Table S2 PubmedID:19187043)	LIT	52	1.82e-27	2.53e-25
KAUFMANN_WT/AG-MUTANT-STAGE12_DN(973)	Down-regulated wt vs ag mutant Stage12 (Table S2 PubmedID:19385720)	LIT	147	2.35e-27	3.2e-25
ZHANG_PST-DC3000-GH3.5-1D/WT_DN(357)	Down-regulated genes in Pst DC3000 (avrRpt2)-infected gh3.5-1D versus wild-type plants (Table S3 PubmedID:17704230)	LIT	84	1.2e-26	1.61e-24
CHANDRAN_LEAF_PM-ALTERED_5DPI_DN(581)	Down-regulated whole leaf genes with PM-altered expression at 5 dpi (Table S2B PubmedID:20018666)	LIT	108	1.73e-26	2.26e-24
LORRAIN_PIF4PIF5_UP(142)	Up-regulated in pif4pif5-affected genes. FDR<0.05 (Table S1 PubmedID:19619162)	LIT	55	2.52e-26	3.24e-24
THOMAS_OBE1I-OBE2I/WT_DN(314)	Down-regulated expressed in the obe1i obe2i mutant seedlings when compared to wild type (Table S2 PubmedID:19392692)	LIT	78	4.22e-26	5.32e-24
CHANDRAN_WT-T2_UP(973)	Up-regulated-WT T2 (Worksheet S1 PubmedID:19176722)	LIT	144	5.18e-26	6.4e-24
MANDAOKAR_JASMONATE_22H_STAMEN_DIFF(809)	Jasmonate-esponsive genes (22hrs)in stamens of Arabaidopsis thaliana (Table S1 PubmedID:16805732)	LIT	129	5.93e-26	7.2e-24
JENSEN_NONE/BGH-COL_DN(505)	Down-regulated by NONE vs BGH col (Table 2 PubmedID:18694460)	LIT	97	8.45e-25	1.01e-22
DENG_ATPRMT5-MUTANT_DIFF(288)	Diff-List of genes with splicing defects in atprmt5 mutants (Table S3 PubmedID:20956294)	LIT	71	1.06e-23	1.24e-21
DAY_OST_DIFF(2648)	OST generated from the list of differentiall expressed genes using p -value < 0.05. (Table S5 PubmedID:18923020)	LIT	266	3.11e-23	3.58e-21
CHEKANOVA_CSL4-MUTATION_DN(556)	Arabidopsis genomic regions down-regulated expression upon csl4 mutation (TableS2 PubmedID:18160042)	LIT	99	3.78e-23	4.28e-21
RONEMUS_AGO1-9_21D_1.5X_DN(140)	Down-regulated by ago1-9 21d 1.5X (ANOVA 0.01) (Table S4 PubmedID:16798886)	LIT	50	8.62e-23	9.59e-21
SUGIO_HEAT-SHOCK_DN(1734)	Down-regulated by heat-shock (Dataset1 PubmedID:19244141)	LIT	197	1.72e-22	1.88e-20
BLASING_4H-LIGHT_DN(203)	Repressed-4h-light (Table S 6 PubmedID:16299223)	LIT	58	3.28e-22	3.53e-20
SHIN_COL-0(R)/COL-0(D)_PIFQ(D)/COL-0(D)_UP(174)	Up-regulated of shared DEGs between Col-0(R)/Col-0(D) and pifQ(D)/Col-0(D) (Table S1 PubmedID:19380720)	LIT	54	3.77e-22	4e-20
ROMERO_SOM3_UP(141)	SOM3-up (TableS4 PubmedID:18545680)	LIT	49	6.03e-22	6.29e-20
MITSUDA_NST1-1-NST3-1/WT_DN(464)	Down-regulated in an nst1-1 nst3-1 plant, compared to a wild-type control (Table S1 PubmedID:16214898)	LIT	87	9.46e-22	9.72e-20
LEIVAR_SSTF-C2_WT-R1-WT-RC-PIFQ-D/WT-D_UP(95)	Induced SSTF Class 2 genes that are Induced in WT-R1, WT-Rc and/or pifq-D relative to WT-D. (Dataset3 PubmedID:19920208)	LIT	41	2.35e-21	2.38e-19
BJORN_6H_14/20C-PFDR_DIFF(98)	Significant changes after 6 h at 14 centigrade when compared to the 20 centigrade controls (PFDR 0.01 in the LIMMA test) (Table 1 PubmedID:18088337)	LIT	41	5.86e-21	5.84e-19
CHANDRAN_LMD_PM-ALTERED_DN(502)	Down-regulated LMD genes with PM-altered expression (Table S2B PubmedID:20018666)	LIT	89	8.25e-21	8.1e-19
KRINKE_UPON-SA-TREATMENT_UP(473)	Induced expressed genes upon SA treatment. (TableS 1 PubmedID:17496105)	LIT	86	9.26e-21	8.96e-19
KAUFMANN_WT/AG-MUTANT_BOLTING_UP(1651)	Up-regulated wt vs ag mutant after bolting (Table S2 PubmedID:19385720)	LIT	182	1.57e-19	1.5e-17
SUGIO_AZC_DN(154)	Down-regulated by AZC (Dataset1 PubmedID:19244141)	LIT	47	3.25e-19	3.06e-17
LEGNAIOLI_TOC1-OX/WT_DN(160)	Decreased genes in TOC1-ox compared with WT (Table S1 PubmedID:19816401)	LIT	47	1.17e-18	1.08e-16
USADEL_DIURNAL-CYCLE-SUC_DN(42)	Repressed-group in Slightly later in the diurnal cycle >2-fold changes within 30 min after adding 15 mM Suc to C-starved seedlings was extracted from Osuna et al. (2007). (Table II PubmedID:18305208)	LIT	27	7.73e-18	7.07e-16
CHANG_AZA-DC+TSA_UP(74)	Aza-dC+TSA upregulated (TableS1 PubmedID:15516340)	LIT	33	8.45e-18	7.63e-16
LEIVAR_SSTF-C1_WT-R1-WT-RC-PIFQ-D/WT-D_UP(287)	Induced SSTF Class 1 genes that are Induced in WT-R1, WT-Rc and/or pifq-D relative to WT-D. (Dataset3 PubmedID:19920208)	LIT	60	2.77e-17	2.46e-15
BRANCO-PRICE_2HS_IP_UP(62)	Increase exclusively after 2HS_IP (Table S4 PubmedID:18665916)	LIT	30	4.56e-17	4e-15
KAUFMANN_WT/AG-MUTANT_BOLTING_DN(1232)	Down-regulated wt vs ag mutant after bolting (Table S2 PubmedID:19385720)	LIT	142	8.35e-17	7.24e-15
LEE_COLD_DN(284)	Down-regulated Gene List-Cold (Table S 6 PubmedID:16214899)	LIT	57	8.25e-16	7.06e-14
SANDY_WRKY15_OSMOTIC_STRESS_TOLERANCE_UP(598)	Constitutively upregulated transcripts in WRKY15 plants	LIT	87	1.08e-15	9.1e-14
LEE_COLD-LATE_DN(260)	Down-regulated (LU) Gene List-Cold Late (Table S 9 PubmedID:16214899)	LIT	54	1.37e-15	1.15e-13
XIN_ABA-ROP10-1_DIFF(127)	Suppressed by ABA in rop10-1 (Table S 4 PubmedID:16258012)	LIT	38	1.42e-15	1.17e-13
MARCHIVE_1W_WT-P-WT+P_DN(99)	Down-regulated by WT-P vs WT+P in one week (Table S4 PubmedID:19710229)	LIT	34	1.55e-15	1.26e-13
ZHANG_CHLOROPLAST-THYLAKOID_THYLAKOID-LUMEN_DIFF(51)	Differentially expressed genes which were located in chloroplast thylakoid membrane and thylakoid lumen. (TableS7 PubmedID:19025653)	LIT	26	2.13e-15	1.71e-13
BLASING_3H-NO3_UP(198)	Induced-3h-NO3 (Table S 6 PubmedID:16299223)	LIT	46	5.18e-15	4.12e-13
MA_COTYLEDON_LIGHT_DN(518)	Light down-regulated in Cot (TableS7 PubmedID:15888681)	LIT	78	6.63e-15	5.21e-13
JENSEN_NONE/BGH-ATAF_DN(552)	Down-regulated by NONE vs BGH ataf (Table 2 PubmedID:18694460)	LIT	81	7.04e-15	5.47e-13
LORRAIN_GO_PIF4PIF5_UP(68)	Up-regulated gene Ontology (GO) terms enriched in the pif4pif5-affected genes. (Table S2 PubmedID:19619162)	LIT	28	1.26e-14	9.69e-13
MU_ACID-SYNTHETIC-GENE_LEC1-OXI_DN(268)	Downregulated fatty acid synthetic genes in LEC1-Oxi plants (Table S2 PubmedID:18689444)	LIT	53	1.43e-14	1.09e-12
FOWLER_COLD_WS-2_DN(89)	Downregulated genes in Ws-2 ecotype with cold treatment (Table S3 PubmedID:12172015)	LIT	31	1.99e-14	1.49e-12
TIWARI_4X2_BOTH-PLATFORM_UP(300)	Up-4x2-List of genes that are upregulated or downregulated in both the platforms. (Table S3 PubmedID:20406451)	LIT	56	2.17e-14	1.61e-12
HE_BR-EARLY3H_DN(101)	Down regulated by BR early (within 3 hours) (Table S 1 PubmedID:15681342)	LIT	32	6.61e-14	4.85e-12
HOEWYK_SE_ROOT_DN(896)	Downregulated Se-reponsive genes in root tissue (Table 1A PubmedID:18251864)	LIT	107	8.72e-14	6.33e-12
ZIMMERLI_BABA/WT-TREATED_DN(84)	Downregulated by BABA-treated/water-treated (TableS1 PubmedID:18047473)	LIT	29	1.65e-13	1.19e-11
NELSON_35S-ATNF-YB1_UP(177)	Up-regulated genes -35S::atNF-YB1 (TableS3 PubmedID:17923671)	LIT	41	1.69e-13	1.2e-11
LISTER_MET1_DN(360)	Met1 downregulated (TableS9 PubmedID:18423832)	LIT	60	2.05e-13	1.44e-11
KANNO_DMS4/DRD1_DN(1493)	Down-Genes differentially regulated in dms4 compared to drd1. (Table S3 PubmedID:20010803)	LIT	150	3.44e-13	2.39e-11
NEMHAUSER_BL_IAA-AUXIN-TREATMENT_DN(296)	Down-regulated by Fold-change of BL following exposure to BL or IAA (auxin) treatment (Table 2 PubmedID:15328536)	LIT	53	4.56e-13	3.13e-11
CHRISTIANSON_ANAC102_KO_SEED-0.1%O2_DN(113)	Down-regulated in ANAC102 KO seeds treated with 0.1%O2 (Table S4 PubmedID:19176720)	LIT	32	8.46e-13	5.76e-11
FAUTEUX_SILICON_INFECTED-ERYSIPHE-CICHORACEARUM_UP(91)	Up-regulated (1.5-fold change, p = 0.01) by silicon supply in Arabidopsis plants infected with Erysiphe cichoracearum (Table S1 PubmedID:17082308)	LIT	29	8.66e-13	5.84e-11
KAUFMANN_WT/AG-MUTANT-STAGE12_UP(1910)	Up-regulated wt vs ag mutant Stage12 (Table S2 PubmedID:19385720)	LIT	177	1.42e-12	9.5e-11
XIN_ABA-WT_DIFF(125)	Suppressed by ABA in wild-type (Ws) (Table S 2 PubmedID:16258012)	LIT	33	1.91e-12	1.26e-10
JENSEN_COL/ATAF-BGH_UP(341)	Up-regulated by COL vs atAF bgh (Table 2 PubmedID:18694460)	LIT	56	2.19e-12	1.43e-10
MARCHIVE_3H_PNP+P-WT+P_DN(472)	Down-regulated by pnp1-1 +P vs WT +P in three hours (Table S3 PubmedID:19710229)	LIT	68	2.25e-12	1.46e-10
ROBINSON_LOW-TEMPERATURE-30M_UP(126)	Up-regulated after 30 minutes of low temperature treatment as described in Figure 3A. (Figure S2 PubmedID:18808718)	LIT	33	2.29e-12	1.47e-10
VERT_BRZ-ARF2_UP(386)	Upregulated in BRZ arf2 (Table S4 PubmedID:18599455)	LIT	60	2.8e-12	1.78e-10
PESARESI_PSAE1-3MUTANT/WS-2_UP(83)	Up-regulated in the psae1-3 mutant compared to WS-2 (Table S6 PubmedID:19706797)	LIT	27	3.54e-12	2.23e-10
HU_LIGHT_35S-MIF1_SEEDLINGS_UP(219)	Up-altered expression (Light_Fold Change) in 35S:MIF1 seedlings (false discovery rate <0.1; MIF1, MINI ZINC FINGER 1) (Table S1 PubmedID:16412086)	LIT	43	5.35e-12	3.34e-10
WELLMER_RATIOS-R3_UP(1021)	Up-regulated genes Inferred from Ratios r3 (Table S2 PubmedID:16789830)	LIT	111	6.85e-12	4.23e-10
OKAMOTO_ONLY-ABA2-MUTANT_DRY-SEED_UP(253)	Upregulated genes in only aba2 mutant dry seeds (Table S3 PubmedID:20579310)	LIT	46	1e-11	6.12e-10
RONEMUS_DCL1-9_1.5X_21D_DN(28)	Down-regulated dcl1-9 1.5X 21d (ANOVA 0.01) (Table S4 PubmedID:16798886)	LIT	17	1.88e-11	1.14e-09
NELSON_35S-CBF4_UP(210)	Up-regulated genes -35S::CBF4 (TableS3 PubmedID:17923671)	LIT	41	1.94e-11	1.16e-09
KLEINE_CRY1-MUTANT/WT_HIGH-LIGHT_NONEXPRESSION-GROWTHLIGHT_UP(77)	Up-regulated at least 2-fold different in the cry1 mutant compared to wild type in high light conditions (1000 ?mol photons m-2 s-1) AND not differently expressed in growth light conditions (100 ?mol photons m-2 s-1) (Table S5 PubmedID:17478635)	LIT	25	2.29e-11	1.36e-09
ZIMMERLI_SAM_HOST/UNTREATED-8HPI_DN(77)	Downregulated genes for clones selected by SAM analysis-Host/Untreated-8 hpi (TableS3 PubmedID:15546348)	LIT	25	2.29e-11	1.36e-09
WILSON_FLOWERING-MUTANT/ISOGENIC-CONTROL_DN(74)	Negative expression of list of non-redundant genes that were differentially expressed comparing flowering mutants to their near isogenic controls (TableS2 PubmedID:15908439)	LIT	24	5.84e-11	3.42e-09
ZENTELLA_PUTATIVE-DELLA_4HR_DEX_DN(120)	Down-Putative DELLA-Regulated Genes 4hr in the DEX-(rga-D17) Dataset. (Table S4 PubmedID:17933900)	LIT	30	5.99e-11	3.48e-09
LEEA_WS-2_C58-GV3101-AT-6HPI_DN(82)	Down- regulated expressed Arabidopsis thaliana (Ws-2) genes _Supplemental Figure 4 that are affected either by C58 or GV3101 at 6 hpi (DatasetsS 1 PubmedID:19794116)	LIT	25	7.03e-11	4.05e-09
WELLMER_RATIOS-R1_DN(993)	Down-regulated genes Inferred from Ratios r1 (Table S2 PubmedID:16789830)	LIT	105	1.12e-10	6.36e-09
MOROHASHI_META-ANALYSIS_GL1DM_24H_UP(296)	Up-regulated genes from meta-analysis (q<0.05) by GL1DM 24hrs (Table S 2 PubmedID:19247443)	LIT	48	1.19e-10	6.67e-09
ZIMMERLI_SAM_NONHOST/UNTREATED-24HPI_DN(70)	Downregulated genes for clones selected by SAM analysis-Nonhost/Untreated-24 hpi (TableS3 PubmedID:15546348)	LIT	23	1.18e-10	6.67e-09
ZIMMERLI_SAM_HOST/UNTREATED-24HPI_DN(71)	Downregulated genes for clones selected by SAM analysis-Host/Untreated-24 hpi (TableS3 PubmedID:15546348)	LIT	23	1.49e-10	8.28e-09
LEIVAR_SSTF-C3_WT-R1-WT-RC-PIFQ-D/WT-D_DN(45)	Repressed SSTF Class 3 genes that are Repressed in WT-R1, WT-Rc and/or pifq-D relative to WT-D. (Dataset4 PubmedID:19920208)	LIT	19	1.59e-10	8.79e-09
LEGNAIOLI_ABA_TOC1-OX_MISS-EXPRESSED(218)	ABA-related genes miss-expressed in TOC1-ox (Table S4 PubmedID:19816401)	LIT	40	1.74e-10	9.53e-09
ZENTELLA_PUTATIVE-DELLA_2HR_DEX_DN(94)	Down-Putative DELLA-Regulated Genes 2hr in the DEX-(rga-D17) Dataset. (Table S4 PubmedID:17933900)	LIT	26	1.77e-10	9.59e-09
BERGMANN_N-YDA_UP(111)	Up regulated in ?N-YDA (Table S4 (A) PubmedID:15178800)	LIT	28	2.17e-10	1.14e-08
NOZUE_DARK-PERIODS-NONGROWTH_DIFF(24)	Higher significantly expression in dark periods without growth (Table 2 PubmedID:17589502)	LIT	15	2.15e-10	1.14e-08
TANG_BRM-5/ESSP3_LEAVES_UP(542)	Up-regulated in brm-5/essp3 Leaves (Table S1 PubmedID:18508955)	LIT	69	2.16e-10	1.14e-08
BERGMANN_YDA_DN(111)	Down regulated in yda (Table S4 (A) PubmedID:15178800)	LIT	28	2.17e-10	1.14e-08
ZIMMERLI_SAM_HOST/UNTREATED-18HPI_DN(66)	Downregulated genes for clones selected by SAM analysis-Host/Untreated-18 hpi (TableS3 PubmedID:15546348)	LIT	22	2.37e-10	1.24e-08
MA_COTYLEDON_WL/D_UP(1557)	Up-regulated in Cotyledon WL Vs. D (TableS8 PubmedID:15888681)	LIT	143	4.39e-10	2.27e-08
WELLMER_RATIOS-R5_UP(926)	Up-regulated genes Inferred from Ratios r5 (Table S2 PubmedID:16789830)	LIT	98	4.57e-10	2.35e-08
FABRO_EARLY_INTERACTION-WITH-G.CICHORACEARUM_UP(37)	Induced regulated during the early interaction with G. cichoracearum (Table III PubmedID:18218973)	LIT	17	5.26e-10	2.68e-08
WAN_WT_CHITOOCTAOSE-TREATED_WATER-TREATED_DIFF(890)	Differentially regulated by 1.5 fold (P <0.05) in the wild-type plants by chitooctaose 30 minutes after treatment as revealed by the comparison between the chitooctaose-treated and water treated samples. The expression pattern of these genes in the similarly treated mutant plants was also included after the wild-type Data. WT: wild-type Col-0; Mu: the atLysM RLK1 mutant; 8mer: treatment with chit…	LIT	95	5.7e-10	2.88e-08
USADEL_LIGHT/DARK_SUC_DN(17)	Repressed-group in early in the light/dark cycle >2-fold changes within 30 min after adding 15 mM Suc to C-starved seedlings was extracted from Osuna et al. (2007). (Table II PubmedID:18305208)	LIT	13	5.9e-10	2.96e-08
TIAN_ALBINO-MUTANT_UP(50)	Up-regulated genes (top 50)in the albino mutant (Table S2 PubmedID:17468106)	LIT	19	6.66e-10	3.32e-08
MHAMDI_GR1_CAT2_CAT2-GR1/COL0_DIFF(659)	Differential expression in gr1, cat2, and cat2 gr1 relative to Col0. (Table S3 PubmedID:20488891)	LIT	77	7.05e-10	3.48e-08
GREGORY_EIN5/ABH1-MUTATION_UP(779)	Up-regulated upon EIN5and ABH1 mutation (ein5-6/abh1-1) (TableS1 PubmedID:18486559)	LIT	86	8.86e-10	4.35e-08
MA_ROOT_WL/D_UP(1657)	Up-regulated in Root WL Vs. D (TableS8 PubmedID:15888681)	LIT	148	1.23e-09	5.97e-08
ZIMMERLI_SAM_NONHOST/UNTREATED-18HPI_DN(67)	Downregulated genes for clones selected by SAM analysis-Nonhost/Untreated-18 hpi (TableS3 PubmedID:15546348)	LIT	21	1.52e-09	7.37e-08
ZHANG_PKL_UNICONAZOLE_UP(312)	Increase of effect of pkl and of uniconazole on transcript level of gene . (Table S 5 PubmedID:18539592)	LIT	47	1.57e-09	7.55e-08
BLASING_4H-LIGHT_UP(212)	Induced-4h-light (Table S 6 PubmedID:16299223)	LIT	37	2.76e-09	1.32e-07
SCHWAGER_VFB-CSN4/WT_DN(119)	Repressed in the vfb mutants and in the csn4 mutant seedlings compared to the wild type (Table S4 PubmedID:17435085)	LIT	27	3.28e-09	1.55e-07
SHIN_PHOTOSYNTHETIC_PIFQ(D)/COL-0(D)_UP(37)	Up-regulated expressions of photosynthetic genes in pifQ(D)/Col-0(D) (Table S3 PubmedID:19380720)	LIT	16	3.38e-09	1.59e-07
MA_ROOT_LIGHT_DN(391)	Light down-regulated in Root (TableS7 PubmedID:15888681)	LIT	53	4.01e-09	1.87e-07
PERERA_DROUGHT_DN(45)	Commonly down regulated (> 2 fold) with drought (161 transcripts) (Table S8 PubmedID:18849493)	LIT	17	5.64e-09	2.62e-07
DEEKEN_RL_UP(33)	Induced-RL_list (Table S5 PubmedID:18485061)	LIT	15	6.13e-09	2.82e-07
SHIN_PHOTOSYNTHETIC_COL-0(R)/COL-0(D)_UP(39)	Up-regulated expressions of photosynthetic genes in Col-0(R)/Col-0(D) (Table S3 PubmedID:19380720)	LIT	16	6.16e-09	2.82e-07
LEIVAR_SSTF-C1_WT-R1-WT-RC-PIFQ-D/WT-D_DN(340)	Repressed SSTF Class 1 genes that are Repressed in WT-R1, WT-Rc and/or pifq-D relative to WT-D. (Dataset4 PubmedID:19920208)	LIT	48	6.84e-09	3.11e-07
LEIVAR_SSTF-C3_WT-R1-WT-RC-PIFQ-D/WT-D_UP(232)	Induced SSTF Class 3 genes that are Induced in WT-R1, WT-Rc and/or pifq-D relative to WT-D. (Dataset3 PubmedID:19920208)	LIT	38	7.85e-09	3.54e-07
SCHWAGER_VFB/WT_UP(213)	Induced in the vfb mutants compared to the wild type (Table S1 PubmedID:17435085)	LIT	36	9.44e-09	4.23e-07
MOROHASHI_META-ANALYSIS_GL3DM_24H_UP(257)	Up-regulated genes from meta-analysis (q<0.05) by GL3 DM 24hrs (Table S 2 PubmedID:19247443)	LIT	40	1.14e-08	5.08e-07
WELLMER_RATIOS-R4_UP(858)	Up-regulated genes Inferred from Ratios r4 (Table S2 PubmedID:16789830)	LIT	88	1.38e-08	6.11e-07
LEE_FLU_WT_UP(352)	Up-regulated at least 2-fold in flu versus wild type, ex1/flu versus wild type, ex2/flu versus wild type, and ex1/ex2/flu versus wild type (Data Set 1 PubmedID:17540731)	LIT	48	1.82e-08	7.97e-07
DINNENY_END-RADIAL_FE-DEPRIVATION_DN(286)	Significant down-regulation in END of radial in response to iron-deprivation (Table S2 PubmedID:18436742)	LIT	42	2.19e-08	9.58e-07
PESARESI_WS-2/COL-O_UP(993)	Up-differentially regulated in WS-2 compared to Col-O. (Table S9 PubmedID:19706797)	LIT	97	2.26e-08	9.81e-07
ZIMMERLI_SAM_NONHOST/UNTREATED-8HPI_DN(52)	Downregulated genes for clones selected by SAM analysis-Nonhost/Untreated-8 hpi (TableS3 PubmedID:15546348)	LIT	17	3.27e-08	1.41e-06
BABU_PPV-INFECTED-LEAF_17D-INOCULATION_UP(2013)	Induced in PPV-infected Arabidopsis leaf tissues 17 days post inoculation (Table S1 PubmedID:18613973)	LIT	165	3.45e-08	1.47e-06
GOODWIN_SEEDLINGS_50MM-AL-TREATMENT_DN(91)	Down-regulated transcripts in Arabidopsis seedlings in response to 50 ?M aluminum treatment (Table 3 PubmedID:NA)	LIT	22	3.48e-08	1.48e-06
BONARDI_PHOTOSYNTHETIC_STN7-DEPENDENT_STN8-MUTANT_DIFF(33)	Differential expression Photosynthetic genes with STN7-dependent in the stn8 mutant. (TableS3 PubmedID:16237446)	LIT	14	3.91e-08	1.64e-06
ZHANG_CHLOROPLAST-THYLAKOID_DIFF(33)	Differentially spliced genes which were located in chloroplast thylakoid. (TableS7 PubmedID:19025653)	LIT	14	3.91e-08	1.64e-06
CARTIEAUX_RHIZOBACTERIA-TREATED/AXENIC_UP(40)	Upregulated genes that are differentially expressed in rhizobacteria-treated versus axenic plants (Table1 PubmedID:14535883)	LIT	15	4.8e-08	2e-06
LEE_COLD-ICE1_DN(129)	Cold Down-regulated Genes Whose Expression is Affected by ice1 (Table S 13 PubmedID:16214899)	LIT	26	5.15e-08	2.13e-06
RIDER_PKL_DN(219)	Down-regulated on exhibit PKL-dependent transcription based on the criteria (Pkl vs. Wt p < 0.05 ?? Upkl vs. Uwt p < 0.05) and for which the corresponding transcript level is not elevated two-fold or ore in pkl seeds in both the absence and presence of uniconazole-P. (Table S1b PubmedID:12834400)	LIT	35	5.18e-08	2.13e-06
MANDAOKAR_JASMONATE_8H_STAMEN_DIFF(490)	Jasmonate-esponsive genes (8hrs)in stamens of Arabaidopsis thaliana (Table S1 PubmedID:16805732)	LIT	58	5.98e-08	2.45e-06
DEEKEN_BL_UP(41)	Induced-BL_list (Table S5 PubmedID:18485061)	LIT	15	6.26e-08	2.55e-06
JAIN_35S-OSTOP6A1-TRANSGENE_SALT_DIFF(87)	Differentially expressed in 35S::OsTOP6A1 transgenic Arabidopsis plants and in the presence of salt stress in wild-type plants (Table S4 PubmedID:18071708)	LIT	21	7.25e-08	2.92e-06
LEGNAIOLI_ABA_TOC1-2_MISS-EXPRESSED(87)	ABA-related genes miss-expressed in toc1-2 (Table S3 PubmedID:19816401)	LIT	21	7.25e-08	2.92e-06
MARCHIVE_3H_PNP-P-WT-P_UP(349)	Up-regulated by pnp1-1 -P vs WT -P in three hours (Table S3 PubmedID:19710229)	LIT	46	8.8e-08	3.52e-06
VERT_ARF2-COL_DN(342)	Downregulated in arf2 Col (Table S4 PubmedID:18599455)	LIT	45	1.27e-07	5.03e-06
KRINKE_SA-TREATMENT_UNFOLDED-PROTEIN_DN(136)	Repressed-Overlap between SA-regulated and unfolded protein response-regulated transcriptomes. (TableS2 PubmedID:17496105)	LIT	26	1.29e-07	5.08e-06
CHODAVARAPU_GT1000GENESSTARTSTOPEXPRESSION_DIFF(74)	Diff-The number of unique hits per million are shown for Arabidopsis genes greater than 1000 bases long in wild type shoots. A value of 0 indicates that, at the level of sequencing depth used in this work, no reads aligning uniquely to that particular transcript were found. (Table S2 PubmedID:20512117)	LIT	19	1.32e-07	5.2e-06
KAUFMANN_DEX/DEX+CHX-TREATMENT_NOT-CHX_DN(309)	Down-genes were selected if they were detected as differentially expressed upon both the Dex and Dex+Chx treatments but not upon the Chx treatment (Table S5 PubmedID:20360106)	LIT	42	1.5e-07	5.85e-06
WELLMER_RATIOS-R2_UP(854)	Up-regulated genes Inferred from Ratios r2 (Table S2 PubmedID:16789830)	LIT	84	1.54e-07	5.98e-06
SCHWAGER_VFB/WT_DN(220)	Repressed in the vfb mutants compared to the wild type (Table S2 PubmedID:17435085)	LIT	34	1.62e-07	6.26e-06
USADEL_START-NIGHT_SUC_DN(32)	Repressed-group in Start of the extended night >2-fold changes within 30 min after adding 15 mM Suc to C-starved seedlings was extracted from Osuna et al. (2007). (Table II PubmedID:18305208)	LIT	13	1.79e-07	6.86e-06
NELSON_ABA_4H_DN(172)	Down-regulated genes -ABA 4 HR (TableS3 PubmedID:17923671)	LIT	29	2.63e-07	1e-05
MA_HYPOCOTYL_LIGHT_UP(867)	Light up-regulated in Hyp (TableS6 PubmedID:15888681)	LIT	84	2.75e-07	1.04e-05
MA_HYPOCOTYL_WL/D_UP(1706)	Up-regulated in Hypocotyl WL Vs. D (TableS8 PubmedID:15888681)	LIT	140	3.87e-07	1.46e-05
SEHR_INTERNODE_UP(74)	Up-Genes preferentially expressed in the internode. (Table S1 PubmedID:20579310)	LIT	18	5.55e-07	2.08e-05
BEZHANI_BRM-101_DN(93)	Downregulated in brm-101 (Table S2 PubmedID:17293567)	LIT	20	7.22e-07	2.69e-05
MOON_TETRAPYRROLE_DIFF(38)	Promoters of genes for the tetrapyrrole pathway in Arabidopsis (Table S2 PubmedID:18591656)	LIT	13	8.82e-07	3.27e-05
HU_WT-RC15/WT-D_UP(769)	Up-regulated 2-fold in WT-Rc15/WT-D (Table S1 PubmedID:19529817)	LIT	75	9.55e-07	3.52e-05
MOON_WT/PIF1-MUTANT-SEEDLINGS_DIFF(39)	Regulatory genes in WT vs. pif1 mutant seedlings (Table S1 PubmedID:18591656)	LIT	13	1.12e-06	4.12e-05
JAIN_35S-OSTOP6A1-TRANSGENE_DROUGHT_DIFF(266)	Differentially expressed in 35S::OsTOP6A1 transgenic Arabidopsis plants and in the presence of drought stress in wild-type plants (Table S4 PubmedID:18071708)	LIT	36	1.24e-06	4.52e-05
TIWARI_FIS1X2_BOTH-PLATFORM_UP(401)	Up-fis1x2-List of genes that are upregulated or downregulated in both the platforms. (Table S3 PubmedID:20406451)	LIT	47	1.34e-06	4.87e-05
HE_BR-LATE3-24H_DN(63)	Down regulated by BR late (between 3 and 24 hours) (Table S 1 PubmedID:15681342)	LIT	16	1.44e-06	5.21e-05
BLASING_3H-MANNITOL_DN(200)	Repressed-3h-mannitol (Table S 6 PubmedID:16299223)	LIT	30	1.47e-06	5.27e-05
ROMERO_SOM4_UP(234)	SOM4-up (TableS4 PubmedID:18545680)	LIT	33	1.52e-06	5.44e-05
MARCHIVE_3H_PNP+P-WT+P_UP(550)	Up-regulated by pnp1-1 +P vs WT +P in three hours (Table S3 PubmedID:19710229)	LIT	58	1.86e-06	6.6e-05
WELLMER_RATIOS-R2_DN(799)	Down-regulated genes Inferred from Ratios r2 (Table S2 PubmedID:16789830)	LIT	76	1.91e-06	6.73e-05
NAIDOO_LATE-WILT_INFECTED-RALSTONIA-SOLANACEARUM-BCCF401_UP(74)	Up-differentially expressed at the late wilt stage in Arabidopsis thaliana Col 5 plants infected with Ralstonia solanacearum BCCF401 (Table S1 PubmedID:NA)	LIT	17	2.23e-06	7.84e-05
RICHTER_GNC-OX/COL-0II_DN(1010)	Down-[GNC-OX] vs [Col-0II] (Table S2 PubmedID:20844019)	LIT	90	2.7e-06	9.42e-05
RIDER_UNIUNICONAZOLE-P_PKL_DN(67)	Down-regulated on exhibit uniconazole-P-dependent and PKL-dependent transcription based on the criteria Wt vs. Upkl p < 0.05 ?? Pkl vs. Upkl p < 0.05 ?? Uwt vs. Upkl p < 0.05) and for which the corresponding transcript level is not elevated two-fold or more. (Table S3 PubmedID:12834400)	LIT	16	2.87e-06	9.97e-05
NELSON_ABA_4H_UP(254)	Up-regulated genes -ABA 4 HR (TableS3 PubmedID:17923671)	LIT	34	3e-06	0.000104
LORETI_SUCROSE_ANOXIC-SEEDLING_UP(51)	Enhanced-sucrose on the anoxic response of Arabidopsis seedlings (Table S 3 PubmedID:15734908)	LIT	14	3.01e-06	0.000104
EHLTING_BDM_4H_DN(114)	DBM-downregulated by 4hr responsive signal tranduction components (protein kinases, transcription factors, and 26S proteasome components (TableS2b PubmedID:18400103)	LIT	21	3.38e-06	0.000116
BRENNER_CKX1-BV0/COL-0-BA0_DN(341)	Down-CKX1 BV0 vs Col-0 BA0 (Table S 7 PubmedID:16212609)	LIT	41	3.54e-06	0.00012
JAMET_SPGS_5-11-DAY-HYPOCOTYL_HIGH_DN(270)	Down- regulated Secretory Pathway Genes (SPGs) with moderate or high levels of transcripts in 5- and 11-day-old hypocotyls (File 3 PubmedID:19878582)	LIT	35	4.11e-06	0.000139
PESARESI_STN7-1MUTANT/COL-0_UP(116)	Up-regulated in the stn7-1 mutant compared to Col-0. (Table S3 PubmedID:19706797)	LIT	21	4.29e-06	0.000145
RICHTER_GA1/COL-0II_DN(2212)	Down-[ga1] vs [Col-0II] (Table S2 PubmedID:20844019)	LIT	166	5.04e-06	0.000169
BRANCO-PRICE_2HS_IP_9HS_IP_UP(160)	Increase in both 2HS_IP and 9HS_IP (Table S4 PubmedID:18665916)	LIT	25	5.69e-06	0.00019
SHIN_CHLOROPHYLL_PIFQ(D)/COL-0(D)_UP(26)	Up-regulated expressions of chlorophyll biosynthetic genes in pifQ(D)/Col-0(D) (Table S4 PubmedID:19380720)	LIT	10	7e-06	0.000233
WELLMER_RATIOS-R4_DN(793)	Down-regulated genes Inferred from Ratios r4 (Table S2 PubmedID:16789830)	LIT	73	8.61e-06	0.000285
BABU_PPV-INFECTED_UP_RNA-VIRUSE_DN(41)	Induced during PPV infection but repressed by infections of other positive sense RNA viruses (Table S8 PubmedID:18613973)	LIT	12	8.81e-06	0.000288
MERIGOUT_NH4NO3+CO(NH2)2_NH4NO3_SHOOTT_DN(41)	Downregulated in shoot between [NH4NO3 +CO(NH2)2]- and [NH4NO3]-Arabidopsis grown plants (reference). (TableS5 PubmedID:18508958)	LIT	12	8.81e-06	0.000288
MANDAOKAR_ATMYB3_DIFF(155)	Showed similar expression pattern with atMYB3 by Gene Angler (Table S4 PubmedID:16805732)	LIT	24	9.94e-06	0.000324
CHANDRAN_ICS1-WT-T2_UP(870)	Up-regulated-ics1 vs. WT T2 (Worksheet S1 PubmedID:19176722)	LIT	78	1.02e-05	0.00033
ZHANG_GH3.5-1D/WT_DN(156)	Down-regulated genes in uninfected gh3.5-1D versus wild-type plants (Table S2 PubmedID:17704230)	LIT	24	1.09e-05	0.000353
SHIN_CHLOROPHYLL_COL-0(R)/COL-0(D)_UP(28)	Up-regulated expressions of chlorophyll biosynthetic genes in Col-0(R)/Col-0(D) (Table S4 PubmedID:19380720)	LIT	10	1.19e-05	0.000382
MOROHASHI_META-ANALYSIS_GL1DM_4H_DN(237)	Down-regulated genes from meta-analysis (q<0.05) by GL1DM 4hrs (Table S 2 PubmedID:19247443)	LIT	31	1.22e-05	0.000388
DINNENY_72HRS_FE-DEPRIVATION_DN(203)	Significant down-regulation in 72hrs in response to iron-deprivation (Table S2 PubmedID:18436742)	LIT	28	1.33e-05	0.000422
MA_COTYLEDON_LIGHT_UP(495)	Light up-regulated in Cot (TableS6 PubmedID:15888681)	LIT	51	1.36e-05	0.000429
NEMHAUSER_IAA-AUXIN-TREATMEN_DN(78)	Down-regulated genes by IAA (Table 6 PubmedID:15328536)	LIT	16	1.52e-05	0.000478
HU_WT-RC50/WT-D_UP(1003)	Up-regulated 2-fold in WT-Rc50/WT-D (Table S1 PubmedID:19529817)	LIT	86	1.71e-05	0.000534
ROMERO_SOM2_UP(98)	SOM2-up (TableS4 PubmedID:18545680)	LIT	18	1.71e-05	0.000535
WAN_MUTANT_DIFF(316)	Differentially regulated by 1.5 fold (P <0.05) in the mutant plants due to the mutation, as revealed by the comparison between the water-treated mutant and water treated wild-type samples. The expression pattern of these genes in the wild-type and mutant plants in response to chitooctaose was also included after the Mu-water/WT-water comparison. WT: wild-type Col-0; Mu: the atLysM RLK1 mutant; 8m…	LIT	37	1.76e-05	0.000546
LISTER_DDC_DN(89)	Ddc downregulated (TableS11 PubmedID:18423832)	LIT	17	1.87e-05	0.000579
PESARESI_STN7-1PSAD1-1MUTANT/WS-2_UP(344)	Up-regulated in the stn7-1 psae1-3 mutant compared to WS-2. (Table S7 PubmedID:19706797)	LIT	39	2.05e-05	0.00063
WILLIGE_GA3-TREATMENT_GA1-ALLELE_DN(120)	Repressed by 100 ?M GA3 treatment (1 hour) in a ga1 allele (SALK_109115, Columbia ecotype) (Table 1 PubmedID:17416730)	LIT	20	2.1e-05	0.000642
MOROHASHI_META-ANALYSIS_GL3DM_4H_DN(320)	Down-regulated genes from meta-analysis (q<0.05) by GL3 DM 4hrs (Table S 2 PubmedID:19247443)	LIT	37	2.25e-05	0.000686
CARTAGENA_SDG4-MUTANT_FLOWER_DN(38)	Down-regulated in sdg4 mutant flowers (Table 1 PubmedID:18252252)	LIT	11	2.27e-05	0.000688
ZHONG_TETRAPYRROLE_WT/EIN3EIL1-MUTANT-SEEDLING_UP(24)	Up-regulated tetrapyrrole biosynthesis regulatory genes?? expression in WT and EIN3EIL1 mutant seedlings (Table S2 PubmedID:19948955)	LIT	9	2.38e-05	0.000719
KRAM_NECTARY_MLN/MMN_DN(211)	Down -regulated genes displaying differential expression between mature and immature lateral nectaries-MLN/MMN. (Table S9 PubmedID:19604393)	LIT	28	2.49e-05	0.000749
JUENGER_KAS-1/TSU-1_DROUGHT_DIFF(388)	Diff-Excel file containing genes identified as differentially expressed at a FDR of 5% either constitutively between Kas-1 and Tsu-1 response to the drought treatment . (Table S3 PubmedID:20302603)	LIT	42	2.71e-05	0.000812
EHLTING_BDM_8H_DN(103)	DBM-downregulated by 8hr responsive signal tranduction components (protein kinases, transcription factors, and 26S proteasome components (TableS2b PubmedID:18400103)	LIT	18	3.08e-05	0.000917
YANT_2-6_BOUND-FDR_DN(74)	Down in 2-6, bound (by fdr) (Table S3 PubmedID:20675573)	LIT	15	3.14e-05	0.000931
CHANG_AZA-DC+TSA_DN(157)	Aza-dC+TSA downregulated (TableS1 PubmedID:15516340)	LIT	23	3.3e-05	0.000974
STRASSER_ELF3X16-TEMPERATURE_DN(48)	Down-regulated genotype (elf3) x temperature of 16 interaction (p<0.01, uncorrected) (Table S4 PubmedID:19187043)	LIT	12	3.35e-05	0.00098
COVINGTON_AUXIN_CIRCADIAN_UP(48)	Induced by auxin in expressed and circadian-Regulated (Table S3 PubmedID:17683202)	LIT	12	3.35e-05	0.00098
KEMPEMA_SLWF-2-3-INSTAR-FEEDING_DN(19)	Down-responsive to SLWF second- and third-instar feeding (Table 1 PubmedID:17189325)	LIT	8	3.5e-05	0.00102
LEGNAIOLI_TOC1-2_DN(75)	Downregulated in toc1-2 samples (Table S2 PubmedID:19816401)	LIT	15	3.59e-05	0.00104
JAIN_A3L5-TRANSGENE_DN(106)	Downregulated in A3L5 transgenic line (Table S2 PubmedID:17116242)	LIT	18	4.29e-05	0.00124
KNOTH_COL-0_48H-INA-TREATMENT_DN(87)	Down-regulated in Col-0 after 48h INA treatment (Table S5 PubmedID:19304930)	LIT	16	4.88e-05	0.0014
USADEL_NO-CHANGES-SUGAR_SUC_DN(9)	Repressed-group in No or unrelated to the changes of sugars >2-fold changes within 30 min after adding 15 mM Suc to C-starved seedlings was extracted from Osuna et al. (2007). (Table II PubmedID:18305208)	LIT	6	5.1e-05	0.00146
MOROHASHI_META-ANALYSIS_WT/GL1_DN(376)	Down-regulated genes from meta-analysis (q<0.05) by WT/gl1 (Table S 2 PubmedID:19247443)	LIT	40	5.9e-05	0.00168
KRINKE_W30-SENSITIVE-SA_UP(99)	Induced-Expression profiles of genes regulated by a W30-sensitive pathway in response to SA. (TableS4 PubmedID:17496105)	LIT	17	6.14e-05	0.00174
MARCHIVE_1W_PNP-P-WT-P_DN(70)	Down-regulated by pnp1-1 -P vs WT -P in one week (Table S4 PubmedID:19710229)	LIT	14	6.48e-05	0.00183
STAVANG_WT_29C/20C_UP(100)	Up-regulated-WT-temperature(Sample 29?C / Sample 20?C) (Table S1 PubmedID:19686536)	LIT	17	6.85e-05	0.00193
GAETA_ALLOPOLYPLOID/PARENT-MIX6450_PERGENEVAR_DN(228)	228 parental genes expressed at lower level in Eil-0 than in Lc-0 (6 interrogated by 2 probes); (Table S2 PubmedID:19225455)	LIT	28	8.49e-05	0.00238
DOHERTYA_COLD_CAMTA3_UP(30)	Upregulated genes early in response to treatment at 4 degree in CAMTA mutants (Table 1 PubmedID:19270186)	LIT	9	9.98e-05	0.00279
SCHMID_0-7D_COL_DN(231)	Repressed genes overlap between top 500 genes ranked by change between day 0 and 7 in Col (Table S4 PubmedID:14573523)	LIT	28	0.000104	0.00288
SCHMID_COL_DN(231)	Repressed genes in the overlap between top 500 genes ranked by change between day 0 and 7 in Col (Table S4 PubmedID:14573523)	LIT	28	0.000104	0.00288
MERIGOUT_NH4NO3+CO(NH2)2_NH4NO3_ROOT_DN(47)	Downregulated in root between [NH4NO3 +CO(NH2)2]- and [NH4NO3]-Arabidopsis grown plants (reference). (TableS4 PubmedID:18508958)	LIT	11	0.000117	0.00324
ALVES-FERREIRA_AP3ES_UP(1269)	Up-regulated genes -ap3es (TableS1 PubmedID:17905860)	LIT	99	0.000123	0.00338
NOZUE_DARK-INDUCED-GROWTH_DIFF(39)	Higher significantly expression in dark-induced growth periods (Table 1 PubmedID:17589502)	LIT	10	0.000125	0.00343
WANG_CBP60G-1_24H_INOCULATION-PSM-ES4326_DN(272)	Down-regulated-Expression profile of cbp60g-1 at 24 hours after inoculation of Psm ES4326 (TableS1 PubmedID:18842091)	LIT	31	0.000127	0.00346
PERERA_DROUGHT_WT_C2_DN(48)	Down regulated (> 2 fold) with drought in WT and C2 (Table S5 PubmedID:18849493)	LIT	11	0.000138	0.00374
EHLTING_BDM_24H_DN(141)	DBM-downregulated by 24hr responsive signal tranduction components (protein kinases, transcription factors, and 26S proteasome components (TableS2b PubmedID:18400103)	LIT	20	0.000155	0.00418
LI_NFYA5_DN(108)	Lower expression with expression changes (pfp<0.05) in NFYA5 overexpression (Table S1 PubmedID:18682547)	LIT	17	0.000157	0.00424
WELLMER_RATIOS-R5_DN(725)	Down-regulated genes Inferred from Ratios r5 (Table S2 PubmedID:16789830)	LIT	63	0.000158	0.00424
ROBINSON_LOW-TEMPERATURE_MOST_DIFF(25)	Expression profiles of the 25 Arabidopsis genes most significantly differentially regulated. (Table2 PubmedID:18808718)	LIT	8	0.000168	0.00448
BABU_PPV-INFECTED-PROTOPLAST_RNA-VIRUSE_UP(202)	Induced by infections of PPV and other positive sense RNA viruses (Table S8 PubmedID:18613973)	LIT	25	0.000178	0.00474
PEREZ-AMADOR_DST1-PARENTAL-PLANT_DN(7)	Genes with Decreased mRNA Levels in dst1 versus Parental Plants (Table3 PubmedID:11752382)	LIT	5	0.000179	0.00474
WANG_DURING-PTG_DN(686)	Dwon-regulated more than 1.6-fold during PTG (Table S2 PubmedID:18775970)	LIT	60	0.000192	0.00506
BAE_NEP1_30MIN_DN(26)	Down-regulated by 30 min treatment with 10 mg/ml Nep1 (Table S1 PubmedID:16698904)	LIT	8	0.00021	0.00552
KAUFMANN_DIRECT_CHX/DEX+CHX-HYBRIDIZATION_UP(19)	Up-differentially expressed genes were also identified from the direct Chx vs. Dex+Chx hybridizations (Table S5 PubmedID:20360106)	LIT	7	0.000213	0.00557
KURIHARA_AGI-MLNCRNAS_WT_UPF3-1_DIFF(159)	AGI mlncRNAs expressed in wild type or upf3-1 (Table S4 PubmedID:19181858)	LIT	21	0.000259	0.00677
MHAMDI_8H_GR1-DYE-SWAPPED/COL-0-RNA_DN(20)	Repressed 8h days-The list is restricted to genes that showed significantly consistent responses in two biological repeats of gr1 extracts dye-swapped with Col-0 RNA (Table S2 PubmedID:20488891)	LIT	7	0.000275	0.00714
MATSUI_4FC_UP(103)	Singificance_Up&>4.0FC (S 02 PubmedID:15668208)	LIT	16	0.000277	0.00718
WALLEY_5MIN_WOUNDING_UP(162)	Up-regulated Genes by 5 min wounding (Table S1 PubmedID:17953483)	LIT	21	0.000325	0.00839
WELLMER_RATIOS-R1_UP(660)	Up-regulated genes Inferred from Ratios r1 (Table S2 PubmedID:16789830)	LIT	57	0.000366	0.00941
JAIN_35S-OSTOP6A1-TRANSGENE_DN(140)	Significantly down-regulated (>2 fold and P-value <0.01) genes in 35S::OsTOP6A1 transgenic Arabidopsis plants. (Table S3 PubmedID:18071708)	LIT	19	0.000369	0.00943
JAIN_35S-OSTOP6A1-TRANSGENE_UP(240)	Significantly up-regulated (>2 fold and P-value <0.01) genes in 35S::OsTOP6A1 transgenic Arabidopsis plants. (Table S2 PubmedID:18071708)	LIT	27	0.000403	0.0103
KURIHARA-MLNCRNAS_AGI_WT_UPF1-1_DIFF(153)	AGI mlncRNAs expressed in wild type or upf1-1 (Table S3 PubmedID:19181858)	LIT	20	0.000405	0.0103
DINNENY_48HRS_FE-DEPRIVATION_DN(154)	Significant down-regulation in 48hrs in response to iron-deprivation (Table S2 PubmedID:18436742)	LIT	20	0.000437	0.011
KRAM_NECTARY_MLN/ILN_DN(168)	Down -regulated genes displaying differential expression between mature and immature lateral nectaries - MLN/ ILN . (Table S9 PubmedID:19604393)	LIT	21	0.000503	0.0127
KIDD_GENOTYPE_DIFF(298)	Differentially regulated genes by the genotype from the microarray. (Table S2 PubmedID:19671879)	LIT	31	0.000536	0.0135
JAMET_SPGS_5-11-DAY-HYPOCOTYL_HIGH_UP(157)	Up- regulated Secretory Pathway Genes (SPGs) with moderate or high levels of transcripts in 5- and 11-day-old hypocotyls (File 3 PubmedID:19878582)	LIT	20	0.000545	0.0136
DEVOS_24H_M.PERSICAE-FEEDING_SALIVA-INFILTRATION_UP(78)	Up-regulated 24 hours after infiltration of M. persicae saliva and their expression frofile after M. persicae feeding. (Table S1 PubmedID:19558622)	LIT	13	0.00056	0.0139
GOLDSTEIN_PK12LAMMER-KINASE_DN(16)	Downregulated Transcripts in the PK12 LAMMER Kinase Overexpression Line (Table 1 PubmedID:12671088)	LIT	6	0.000563	0.014
LORRAIN_PIF4PIF5_DN(111)	Down-regulated in pif4pif5-affected genes. FDR<0.05 (Table S1 PubmedID:19619162)	LIT	16	0.000581	0.0144
JENSEN_COL/ATAF-BGH_DN(678)	Down-regulated by COL vs atAF bgh (Table 2 PubmedID:18694460)	LIT	57	0.000669	0.0165
ZENTELLA_GA_GA1-3_DN(50)	Down-GA-Responsive Genes in ga1-3 Data Set with Significant P Values (Table S1 PubmedID:17933900)	LIT	10	0.000701	0.0172
PASSARINHO_BBM_UP(137)	Upregulated BBM target genes identified as significantly in all three statistical analyses (ANOVA, SAM, t-test) (TableS2 PubmedID:18663586)	LIT	18	0.000731	0.0178
LI_5-POINT_SD-DIURNAL-CYCLE_DIFF(17)	Significantly-expression across genotypes over the five time points during the SD diurnal cycle. (Table S1 PubmedID:19154206)	LIT	6	0.00073	0.0178
KRAM_NECTARY_MLN/ILN_UP(186)	Up -regulated genes displaying differential expression between mature and immature lateral nectaries- MLN/ ILN (Table S9 PubmedID:19604393)	LIT	22	0.000733	0.0178
KNOTH_COL-0_48H-DCA-TREATMENT_DN(61)	Down-regulated in Col-0 after 48h DCA treatment (Table S3 PubmedID:19304930)	LIT	11	0.000825	0.02
DINNENY_COR-RADIAL_FE-DEPRIVATION_UP(127)	Significant up-regulation in COR of radial in response to iron-deprivation (Table S2 PubmedID:18436742)	LIT	17	0.000842	0.0203
PESARESI_STN7-1PSAD1-1MUTANT/WS-2_DN(295)	Down-regulated in the stn7-1 psae1-3 mutant compared to WS-2. (Table S7 PubmedID:19706797)	LIT	30	0.00091	0.0219
STRASSER_ELF3X23-TEMPERATURE_DN(52)	Down-regulated genotype (elf3) x temperature of 23 interaction (p<0.01, uncorrected) (Table S4 PubmedID:19187043)	LIT	10	0.000914	0.0219
VERT_ARF2-COL_UP(553)	Upregulated in arf2 Col (Table S4 PubmedID:18599455)	LIT	48	0.000929	0.0221
DENG_ANTI-H4R3ME2S_SYM10_SYM11_DIFF(26)	Diff-Proteins detected with the Anti-H4R3me2s (ab5823), SYM10, and SYM11 (Table S1 PubmedID:20956294)	LIT	7	0.00102	0.0242
ZHENG_AGL15_AGL15-AGL18/COL-OR-COL/35S-AGL15_DN(244)	Repressed Genes by AGL15 defined as a two-fold change and P<0.01 for at least one comparison (agl15 agl18/Col; or Col/35S:AGL15) and a consistent or no change for the other comparison (Dataset 3 PubmedID:19767455)	LIT	26	0.00106	0.025
KURIHARA_AGI-ANNOTATED_UPF3-1_UP(167)	AGI-annotated transcripts up-regulated >1.8-fold in upf3-1 (Table S2 PubmedID:19181858)	LIT	20	0.00109	0.0257
EHLTING_HORMONE_8H_DBM-FEEDING_DN(44)	Downwnregulated by 8hr hormone related genes affected by DBM feeding. (TableS2a PubmedID:18400103)	LIT	9	0.00112	0.0262
KRINKE_SA_UP(245)	SA-induced by overlaps between clusters regulated positively by NPR1 and either positively or negatively by a n-butanol sensitive pathway in response to SA. (Table SII PubmedID:19304931)	LIT	26	0.00111	0.0262
LU_INFLORESCENCE/SEEDLING_1_DN(1135)	Downregulated-tissue specific small RNA by Inflorescence/Seedling_1 (File 2 PubmedID:16141074)	LIT	85	0.00114	0.0267
HSIEH_WT-ENDOSPERM/EMBRYO_DN(1104)	Down-regulated genes with significant (p<1x10-7) methylation changes within 1 Kb in WT endosperm compared to embryo (Table S4 PubmedID:19520962)	LIT	83	0.00117	0.0273
NEMHAUSER_BL_IAA-AUXIN-TREATMENT_UP(342)	Up-regulated by Fold-change of BL following exposure to BL or IAA (auxin) treatment (Table 1 PubmedID:15328536)	LIT	33	0.00118	0.0273
SATO_COL-101C_COL-NDR1_101C-NDR1_NDR1-NDR1BLIND_UP(576)	Up-regulated by Col_101C, Col_ndr1, 101C_ndr1,and ndr1_ndr1blind (Table S3 PubmedID:17181774)	LIT	49	0.00123	0.0283
LEIVAR_PIF_SEED_DARK-GROWN-SEEDLING_DIFF(37)	PIF-regulated genes in both seed and dark-grown seedlings. (Dataset 2 PubmedID:19920208)	LIT	8	0.00153	0.0353
PESARESI_WS-2/COL-O_DN(830)	Down-differentially regulated in WS-2 compared to Col-O. (Table S9 PubmedID:19706797)	LIT	65	0.00157	0.036
BRANCO-PRICE_9HS_IP_UP(295)	Increase exclusively after 9HS_IP (Table S4 PubmedID:18665916)	LIT	29	0.00175	0.0401
BOUCHABKE-COUSSA_ESK1-5/WT(15<ratio<25)_up_wt_dn< a="">(21)</ratio<25)_up_wt_dn<>	Genes between 3 and 5 times more expressed in esk1-5 than in wild type (1,5<ratio< 2,5)="" and="" weakly="" expressed="" in="" wild="" type="" (file="" 1="" pubmedid:19061521)<="" td=""></ratio<>	LIT	6	0.00181	0.0411
NAIDOO_LATE-WILT_INFECTED-RALSTONIA-SOLANACEARUM-BCCF401_DN(59)	Down-differentially expressed at the late wilt stage in Arabidopsis thaliana Col 5 plants infected with Ralstonia solanacearum BCCF401 (Table S1 PubmedID:NA)	LIT	10	0.00211	0.0479
HORIGUCHI_GRA-D-MUTANT_DN(49)	Downregulated commonly in the gra-D mutants and located outside of the duplications. (Table S3 PubmedID:19508432)	LIT	9	0.00215	0.0486
LEEA_WS-2_INOCULATION_TUMOR_UP(874)	Up- regulated expressed Arabidopsis thaliana (Ws-2) genes _Suppl-Figure 2A: Table lists all genes shown in Figure 2A differentially transcribed in the following experiments: (i) Three hours post inoculation of wounded inflorescence stalks with A. tumefaciens strain C58 (C58 3 hpi) and (ii) with strain GV3101 (GV3101 3 hpi); (iii) six days post inoculation with strain C58 (C58 6 dpi) and (iv) with…	LIT	67	0.00218	0.0491
ZENTELLA_PUTATIVE-DELLA_2HR_DEX_UP(272)	Up-Putative DELLA-Regulated Genes 2hr in the DEX-(rga-D17) Dataset. (Table S4 PubmedID:17933900)	LIT	27	0.00218	0.0491
KIDD_GENOTYPE_F.OXYSPORUM-TREATMENT_DIFF(22)	Differentially regulated genes by both the genotype and the F. oxysporum treatment. (Table S3 PubmedID:19671879)	LIT	6	0.0022	0.0491
DUVAL_IXB_NOT-TA_UP(81)	Specifically upregulated by IXB (at least 1.5-FC after 6 h, p-value< 0.05) but not by TA (Table S5 PubmedID:19198845)	LIT	12	0.00221	0.0491
PESARESI_S7-1_PSA1-1_P1-3_LEAVES_UP(22)	Up-Coregulated Genes in stn7-1, psad1-1, and psae1-3 Leaves (Table 3 PubmedID:19706797)	LIT	6	0.0022	0.0491
