# Supplementary material for: Increased sucrose levels mediate selective mRNA translation in Arabidopsis
Source: BMC Plant Biol. 2014 Nov 18;14:306. doi: 10.1186/s12870-014-0306-3 (PMC4252027; doi:10.1186/s12870-014-0306-3)
Supplement: Additional file 8: Table S4. — Changes in steady-state mRNA, polysomal mRNA levels, and polysomal occupancy induced by sucrose in the paralogs of ribosomal proteins. Log-fold changes >1 and p-values <0.05 are marked in color. [file 12870_2014_306_MOESM8_ESM.xlsx]

## Sheet: Sheet1
	Additional file 8 Table S4: Changes in steady state mRNA, polysomal association, and ribosome occupancy induced by sucrose in the paralogs of ribosomal proteins. Log-fold changes >1 and p-values <0.05 are marked in colour.
				light sucrose							dark sucrose
	Family	Protein Name	Locus name (TAIR9)	log2 transcriptional change	p.val.adj. transcriptional change	log2 polysomal association change	p.val.adj. log2 polysomal association change	ribosomal occupancy	p.val.adj. ribosome occupancy		log2 transcriptional change	p.val.adj. transcriptional change	log2 polysomal association change	p.val.adj. log2 polysomal association change	ribosomal occupancy	p.val.adj. ribosome occupancy
	L3	RPL3A	At1g43170	0.539951	0.000122515	0.529782	0.000141985	-0.0101693	0.999803		0.18282	0.370628	0.191867	0.00536975	0.187808	0.999976
		RPL3B	At1g61580	1.11805	4.05528e-07	1.20532	1.14161e-07	0.0872666	0.999803		0.387047	0.72696	0.0376473	0.000176369	0.339913	0.999976
	L4	RPL4A	At3g09630	0.898096	4.24069e-07	0.704527	1.65977e-05	-0.193569	0.999803		0.465	0.357985	0.00200795	0.0168114	-0.107015	0.999976
		RPL4D	At5g02870	1.06249	7.76775e-09	1.03177	1.35717e-08	-0.0307169	0.999803		0.769841	0.542906	1.40121e-06	0.000200714	-0.226935	0.999976
	L5	RPL5A	At3g25520	0.899268	2.0626e-06	0.79725	1.15796e-05	-0.102017	0.999803		0.387544	0.529829	0.0187126	0.00154696	0.142285	0.999976
		RPL5B	At5g39740	0.916916	7.02403e-07	0.942812	4.27827e-07	0.0258963	0.999803		0.607603	0.481388	0.000197074	0.00244468	-0.126216	0.999976
	L6	RPL6A	At1g18540	0.756642	8.03972e-07	0.754717	7.85199e-07	-0.00192422	0.999803		0.437677	0.391285	0.000986938	0.00301837	-0.0463925	0.999976
		RPL6B	At1g74060	0.740183	2.43114e-06	0.686759	6.98675e-06	-0.0534238	0.999803		0.124513	0.165859	0.428672	0.274242	0.0413468	0.999976
		RPL6C	At1g74050	0.296826	0.0349724	0.753838	1.86111e-06	0.457012	0.251282		-0.0918435	-0.0167845	0.586581	0.94339	0.0750591	0.999976
	L7	RPL7A	At1g80750	1.35678	3.08134e-09	1.21239	2.33099e-08	-0.144388	0.999803		0.813683	0.581749	1.13988e-05	0.000809569	-0.231934	0.999976
		RPL7B	At2g01250	0.730586	3.29232e-05	0.987523	3.28591e-07	0.256937	0.989424		0.417436	0.43547	0.00986411	0.00740071	0.0180339	0.999976
		RPL7C	At2g44120	1.0647	1.08274e-06	1.34882	2.03972e-08	0.284114	0.999803		0.641383	0.595129	0.000782522	0.00174475	-0.0462544	0.999976
		RPL7D	At3g13580	0.212387	0.414423	1.05835	1.09386e-05	0.845958	0.112454		-0.255155	0.487122	0.283791	0.0261809	0.742278	0.600414
	L7a	RPL7aA	At2g47610	0.627495	7.36896e-06	0.740055	5.33365e-07	0.11256	0.999803		0.500527	0.365577	0.000128747	0.00370954	-0.13495	0.999976
		RPL7aB	At3g62870	0.828211	2.85264e-05	1.19259	9.6399e-08	0.364379	0.819019		0.436473	0.447583	0.0161934	0.0139649	0.01111	0.999976
	L8	RPL8A	At2g18020	0.405938	0.00348547	0.489439	0.000509162	0.0835007	0.999803		0.30595	0.243531	0.0252948	0.0828661	-0.0624186	0.999976
		RPL8B	At3g51190	0.400257	0.056212	0.397056	0.0551474	-0.00320132	0.999803		0.172235	0.0212037	0.46739	0.952099	-0.151032	0.999976
		RPL8C	At4g36130	1.04068	1.96354e-08	1.27484	5.61284e-10	0.234161	0.973097		0.572856	0.635184	0.00014362	4.03405e-05	0.0623275	0.999976
	L9	RPL9B	At1g33120	0.647995	0.0022432	1.04958	6.19671e-06	0.401586	0.853462		0.0878008	0.354751	0.749985	0.0986875	0.26695	0.999976
		RPL9C	At1g33140	0.578949	0.00950804	1.03794	1.71697e-05	0.458994	0.784517		0.255772	0.354715	0.289297	0.123245	0.0989439	0.999976
		RPL9D	At4g10450	0.788371	0.000397458	1.4209	7.67642e-08	0.632534	0.367495		0.749126	0.700469	0.000600895	0.00126581	-0.0486565	0.999976
	L10	RPL10A	At1g14320	0.682627	1.52384e-05	0.865597	3.69863e-07	0.18297	0.999803		0.489041	0.352841	0.000788085	0.0138337	-0.1362	0.999976
		RPL10B	At1g26910	0.853918	9.0134e-05	1.35459	8.15637e-08	0.500671	0.604918		0.554482	0.780434	0.00666588	0.000241396	0.225952	0.999976
		RPL10C	At1g66580	0.90136	2.72147e-07	0.881432	3.73429e-07	-0.0199281	0.999803		1.56186	1.30009	6.26803e-12	2.56141e-10	-0.261772	0.999976
	L10a	RPL10aA	At1g08360	0.611707	0.00149826	1.11759	4.9603e-07	0.505883	0.48962		0.290526	0.190128	0.136681	0.382041	-0.100399	0.999976
		RPL10aB	At2g27530	0.715542	7.11251e-05	1.16774	3.7343e-08	0.4522	0.48962		0.633272	0.437221	0.000267269	0.00951806	-0.19605	0.999976
		RPL10aC	At5g22440	0.99986	2.56503e-06	1.28106	4.21776e-08	0.281205	0.999803		0.727706	0.745652	0.000167946	0.000133	0.0179457	0.999976
	L11	RPL11A	At2g42740	0.0941862	0.802863	0.623891	0.0129836	0.529705	0.770215		-0.186011	0.420226	0.534863	0.105817	0.606237	0.999976
		RPL11B	At3g58700	0.898687	2.64248e-08	1.19997	1.74997e-10	0.301284	0.646275		0.413287	0.277805	0.00129025	0.0295378	-0.135482	0.999976
		RPL11C	At4g18730	0.327159	0.0917558	1.08854	6.25156e-07	0.761381	0.0805152		0.20547	0.441098	0.317036	0.0180274	0.235628	0.999976
		RPL11D	At5g45775	1.16514	7.36684e-08	1.27323	1.59509e-08	0.108084	0.999803		1.01732	0.60622	5.33951e-07	0.000698795	-0.411097	0.999976
	L12	RPL12A	At2g37190	0.980506	5.73172e-06	1.27682	7.86155e-08	0.296313	0.999803		0.263921	0.501997	0.19473	0.00921827	0.238076	0.999976
		RPL12B	At3g53430	0.858503	4.68716e-06	1.0201	2.91014e-07	0.161598	0.999803		0.380235	0.358624	0.0220377	0.032026	-0.0216107	0.999976
		RPL12C	At5g60670	0.931383	1.40718e-05	1.64799	1.08215e-09	0.71661	0.147374		0.537869	0.5368	0.0056031	0.00592535	-0.00106906	0.999976
	L13	RPL13B	At3g49010	1.02783	2.71482e-06	0.995827	4.03992e-06	-0.0320009	0.999803		0.706623	0.385484	0.000344351	0.0473954	-0.321139	0.999976
		RPL13C	At3g48960	0.457311	0.011177	0.0689667	0.792818	-0.388344	0.735131		0.219723	-0.00109299	0.253242	0.997314	-0.220816	0.999976
		RPL13D	At5g23900	0.517697	0.0145475	1.44911	3.91471e-08	0.931416	0.0478544		0.206929	0.816033	0.381195	0.000187885	0.609105	0.789055
	L13a	RPL13aA	At3g07110	0.951471	3.14616e-07	1.45436	2.0489e-10	0.502889	0.27185		0.448212	0.439071	0.0039801	0.00494468	-0.00914063	0.999976
		RPL13aB	At3g24830	0.555816	0.00272032	1.01044	1.44863e-06	0.45462	0.581326		0.199055	0.464636	0.322939	0.0109085	0.265581	0.999976
		RPL13aC	At4g13170	0.986471	1.12703e-05	1.17435	7.23773e-07	0.187882	0.999803		0.650318	0.392068	0.00148402	0.0569908	-0.25825	0.999976
		RPL13aD	At5g48760	0.575766	0.00216242	0.733583	0.00014794	0.157817	0.999803		0.281267	0.195197	0.14162	0.353142	-0.0860696	0.999976
	L14	RPL14A	At2g20450	1.09606	3.74267e-06	1.1738	1.18361e-06	0.0777375	0.999803		0.750119	0.736196	0.00046175	0.000597563	-0.0139236	0.999976
		RPL14B	At4g27090	0.408764	0.0404814	1.33013	5.09294e-08	0.921361	0.031377		0.159553	0.526291	0.485825	0.00722516	0.366738	0.999976
	L15	RPL15A	At4g16720	0.504347	3.85799e-05	0.694752	2.91014e-07	0.190405	0.947176		0.17671	0.235203	0.131593	0.039538	0.0584929	0.999976
		RPL15B	At4g17390	0.76575	2.13274e-06	0.868347	2.69559e-07	0.102597	0.999803		0.436216	0.425954	0.00208985	0.00271087	-0.0102621	0.999976
	L17	RPL17A	At1g27400	1.04275	7.70632e-08	1.20414	6.37891e-09	0.161391	0.999803		0.476988	0.478523	0.00245838	0.00248799	0.00153469	0.999976
		RPL17B	At1g67430	0.827304	3.64923e-08	0.753241	1.7598e-07	-0.0740634	0.999803		0.215982	0.235601	0.0738524	0.0509519	0.0196192	0.999976
	L18	RPL18A	At2g47570	0.0789531	0.80692	0.0591485	0.860019	-0.0198046	0.999803		-0.178689	-0.130172	0.476303	0.649804	0.0485162	0.999976
		RPL18B	At3g05590	0.546866	6.64579e-05	0.752078	5.79485e-07	0.205212	0.981312		0.463901	0.327861	0.00041022	0.0105086	-0.13604	0.999976
		RPL18C	At5g27850	0.897793	6.25528e-07	1.21776	3.48008e-09	0.319967	0.778324		0.532542	0.472231	0.000646868	0.00225669	-0.0603116	0.999976
	L18a	RPL18aA	At1g29970	-0.322658	0.110773	0.281596	0.170124	0.604254	0.297775		-0.113984	0.188988	0.636419	0.397903	0.302971	0.999976
		RPL18aD	At1g29965	1.18316	1.00697e-07	1.20939	6.74516e-08	0.0262313	0.999803		0.580187	0.578706	0.00146497	0.00157375	-0.00148112	0.999976
		RPL18aB	At2g34480	0.398108	0.00904462	0.663139	4.25924e-05	0.265031	0.923883		0.201967	0.111292	0.207695	0.559386	-0.0906746	0.999976
		RPL18aC	At3g14600	0.618468	1.67544e-05	1.29569	7.20074e-11	0.677225	0.0167838		0.166811	0.446621	0.233314	0.000816965	0.27981	0.999976
	L19	RPL19A	At1g02780	#N/A	#N/A	#N/A	#N/A	#N/A	#N/A		#N/A	#N/A	#N/A	#N/A	#N/A	#N/A
		RPL19B	At3g16780	1.03976	1.76954e-08	1.28835	4.03119e-10	0.248587	0.934419		0.628738	0.543218	3.98191e-05	0.000267178	-0.0855203	0.999976
		RPL19C	At4g02230	0.47829	0.00299415	1.00221	1.77764e-07	0.523922	0.251399		-0.060929	0.339521	0.775706	0.0333644	0.40045	0.997703
	L21	RPL21A	At1g09590	0.865546	0.000101941	0.717147	0.000804274	-0.148399	0.999803		0.565056	0.74875	0.00689718	0.000505891	0.183694	0.999976
		RPL21C	At1g09690	0.457764	0.0262916	0.593134	0.00362082	0.13537	0.999803		0.18809	0.205226	0.417051	0.381087	0.0171364	0.999976
		RPL21E	At1g57660	1.60722	0.00158501	1.06531	0.0333886	-0.54191	0.999803		-0.16746	0.371089	0.805375	0.554099	0.53855	0.999976
		RPL21G	At1g57860	#N/A	#N/A	#N/A	#N/A	#N/A	#N/A		#N/A	#N/A	#N/A	#N/A	#N/A	#N/A
	L22	RPL22A	At1g02830	0.568613	0.0152935	0.807879	0.000668399	0.239266	0.999803		0.208891	0.0824744	0.432315	0.813987	-0.126417	0.999976
		RPL22B	At3g05560	0.939413	0.000171776	1.43944	3.43212e-07	0.500024	0.770272		0.471884	0.627028	0.047946	0.00830334	0.155144	0.999976
		RPL22C	At5g27770	0.662002	0.000232201	1.21945	2.42656e-08	0.557447	0.265179		0.300633	0.566319	0.0853195	0.00116005	0.265685	0.999976
	L23	RPL23A	At1g04480	0.888439	0.000767529	1.57657	2.77577e-07	0.688134	0.48962		0.700937	0.572946	0.00615381	0.0258515	-0.127992	0.999976
		RPL23B	At2g33370	0.561974	0.00255224	0.921383	6.38759e-06	0.359409	0.836753		0.1729	0.330227	0.406666	0.0782347	0.157327	0.999976
		RPL23C	At3g04400	0.164915	0.355059	0.856126	1.31592e-06	0.691211	0.0433706		0.0671603	0.167036	0.738788	0.337414	0.099876	0.999976
	L23a	RPL23aA	At2g39460	0.68358	0.000403022	0.823472	3.77231e-05	0.139893	0.999803		0.521251	0.22841	0.00497516	0.263679	-0.292841	0.999976
		RPL23aB	At3g55280	1.12287	6.86929e-08	1.31541	4.35185e-09	0.192546	0.999803		0.589414	0.6758	0.000575014	0.000122475	0.0863859	0.999976
	L24	RPL24A	At2g36620	1.06196	3.5799e-07	1.21272	3.78906e-08	0.150761	0.999803		0.600127	0.5997	0.000753485	0.000797105	-0.000426874	0.999976
		RPL24B	At3g53020	0.833239	1.36372e-05	0.829715	1.33546e-05	-0.00352415	0.999803		0.49589	0.468996	0.00427443	0.00702059	-0.026894	0.999976
	L26	RPL26A	At3g49910	0.908661	1.97956e-06	1.18472	2.37941e-08	0.276055	0.956027		0.35745	0.403723	0.0318258	0.0153212	0.0462736	0.999976
		RPL26B	At5g67510	0.877317	5.44758e-05	1.25931	2.25585e-07	0.381993	0.868129		0.661246	0.672936	0.00122451	0.00107285	0.0116895	0.999976
	L27	RPL27A	At2g32220	0.245808	0.102978	0.499352	0.000701354	0.253544	0.922354		0.14228	0.482934	0.380759	0.000992533	0.340655	0.999976
		RPL27B	At3g22230	0.488152	0.0328467	1.40903	2.02517e-07	0.920882	0.0792163		0.164931	0.625075	0.539416	0.00558727	0.460144	0.999976
		RPL27C	At4g15000	0.702729	0.000420827	1.0912	9.57541e-07	0.388471	0.806439		0.282599	0.477986	0.15817	0.012699	0.195387	0.999976
	L27a	RPL27aA	At1g12960	0.0116387	0.979544	-0.106215	0.782465	-0.117854	0.999803		-0.259197	0.0280645	0.383744	0.950683	0.287262	0.999976
		RPL27aB	At1g23290	0.987941	2.68253e-05	1.27023	5.73052e-07	0.282289	0.999803		0.885785	0.453649	9.25561e-05	0.0371824	-0.432136	0.999976
		RPL27aC	At1g70600	0.738391	3.95627e-05	0.780745	1.70796e-05	0.042354	0.999803		0.647589	0.484392	0.000173726	0.00373335	-0.163197	0.999976
	L28	RPL28A	At2g19730	0.596643	0.00121642	1.08737	3.66793e-07	0.490726	0.475209		0.246802	0.445815	0.194301	0.0132438	0.199012	0.999976
		RPL28C	At4g29410	0.736944	1.60805e-05	1.15626	1.09842e-08	0.419313	0.486299		0.55331	0.613093	0.000493538	0.000158065	0.0597827	0.999976
	L29	RPL29A	At3g06700	0.570993	0.00229282	0.631343	0.000780098	0.0603503	0.999803		0.490103	0.394627	0.00755552	0.0329703	-0.0954756	0.999976
		RPL29B	At3g06680	1.01983	7.76208e-05	1.11879	2.0941e-05	0.0989572	0.999803		0.55343	0.624659	0.0217995	0.0098138	0.0712289	0.999976
	L30	RPL30A	At1g36240	-0.0764809	0.858074	-0.0238557	0.959071	0.0526253	0.999803		0.268558	-0.247785	0.381727	0.443034	-0.516342	0.999976
		RPL30B	At1g77940	0.823815	1.88749e-06	0.946161	1.91761e-07	0.122346	0.999803		0.48865	0.540117	0.00130701	0.000477963	0.0514671	0.999976
		RPL30C	At3g18740	0.680848	0.000197884	1.0533	3.56753e-07	0.372448	0.754439		0.101814	0.464555	0.640723	0.00768402	0.362741	0.999976
	L31	RPL31A	At2g19740	0.660102	0.000380455	1.29977	1.60163e-08	0.639671	0.168541		0.559861	0.56813	0.00183757	0.00166912	0.00826914	0.999976
		RPL31B	At4g26230	1.06596	2.7151e-07	1.72196	6.48601e-11	0.656	0.124501		0.504562	0.748743	0.00351673	4.75321e-05	0.244181	0.999976
		RPL31C	At5g56710	0.758117	0.000380344	1.10562	2.20551e-06	0.347502	0.942491		0.569501	0.573423	0.00541394	0.00532116	0.00392213	0.999976
	L32	RPL32A	At4g18100	0.641748	0.00192389	1.18648	6.20471e-07	0.544728	0.48962		0.25855	0.473138	0.234034	0.0199134	0.214588	0.999976
		RPL32B	At5g46430	0.519778	0.00179811	1.00913	2.51839e-07	0.489354	0.350121		0.0506526	0.415416	0.823001	0.0109292	0.364763	0.999976
	L34	RPL34A	At1g26880	0.842185	5.94207e-06	1.19931	1.78556e-08	0.357127	0.748139		0.234865	0.498069	0.177732	0.00285625	0.263205	0.999976
		RPL34B	At1g69620	0.573119	3.44367e-06	0.820667	8.79237e-09	0.247548	0.69575		0.255767	0.424513	0.0185155	0.000182801	0.168746	0.999976
		RPL34C	At3g28900	1.00136	6.2275e-06	1.25521	1.65237e-07	0.253847	0.999803		0.387532	0.514396	0.0516261	0.00935924	0.126864	0.999976
	L35	RPL35A	At3g09500	0.384894	0.0174381	1.13213	2.65161e-08	0.747233	0.0337306		0.147774	0.294509	0.418984	0.0714597	0.146735	0.999976
		RPL35B	At2g39390	1.02286	2.79433e-05	1.00049	3.49868e-05	-0.0223767	0.999803		0.101652	0.58215	0.728337	0.00957292	0.480498	0.999976
		RPL35C	At3g55170	0.603288	0.019535	1.05208	9.58999e-05	0.448793	0.923849		0.230267	0.372026	0.431366	0.168789	0.14176	0.999976
		RPL35D	At5g02610	0.740137	1.70058e-05	1.15626	1.27277e-08	0.416123	0.498621		0.259117	0.546128	0.106862	0.000657542	0.287011	0.999976
	L35a	RPL35aA	At1g07070	1.21234	1.5584e-07	1.44399	7.42728e-09	0.231657	0.999803		0.31671	0.467826	0.103554	0.0137546	0.151116	0.999976
		RPL35aB	At1g41880	1.0247	0.00786928	0.93468	0.0142674	-0.0900171	0.999803		0.103855	0.459422	0.846934	0.275809	0.355567	0.999976
		RPL35aC	At1g74270	0.662924	6.36478e-05	0.899908	6.71229e-07	0.236984	0.999803		0.426252	0.180334	0.00578463	0.294977	-0.245918	0.999976
		RPL35aD	At3g55750	0.666619	0.11927	1.55453	0.000235837	0.887914	0.734342		0.692778	0.22423	0.0953331	0.685783	-0.468548	0.999976
		RPL35aE	At1g06980	-0.415179	0.0340995	-0.425953	0.0274574	-0.0107748	0.999803		-0.263813	-0.437129	0.19473	0.0234527	-0.173316	0.999976
	L36	RPL36A	At2g37600	1.15105	2.83628e-07	1.2865	4.21468e-08	0.135454	0.999803		0.636628	0.556474	0.000808552	0.00311586	-0.0801547	0.999976
		RPL36B	At3g53740	0.317596	0.0732004	1.17134	4.65567e-08	0.853744	0.0221007		0.207863	0.257189	0.261601	0.154464	0.0493262	0.999976
		RPL36C	At5g02450	0.705621	9.44983e-05	1.1491	5.63743e-08	0.443483	0.520377		0.343002	0.771873	0.0444242	2.52015e-05	0.428871	0.997703
	L36a	RPL36aA	At3g23390	0.620233	0.00145103	0.778183	0.000106418	0.15795	0.999803		0.616937	0.470555	0.00133724	0.0134809	-0.146382	0.999976
		RPL36aB	At4g14320	0.630822	0.000539288	0.542211	0.0022644	-0.0886106	0.999803		0.43864	0.0510038	0.0124896	0.854901	-0.387636	0.999976
	L37	RPL37A	At1g15250	0.818349	0.000157105	1.05456	4.5738e-06	0.236213	0.999803		0.449953	0.687888	0.0282473	0.000992514	0.237935	0.999976
		RPL37B	At1g52300	0.580767	0.00047118	0.914921	8.98358e-07	0.334154	0.778626		0.42978	0.319656	0.00714036	0.0486615	-0.110124	0.999976
		RPL37C	At3g16080	1.00612	6.35255e-05	1.25842	2.41492e-06	0.2523	0.999803		0.661341	0.71962	0.00480844	0.00238022	0.0582788	0.999976
	L37a	RPL37aB	At3g10950	0.260695	0.485672	-0.319167	0.362587	-0.579862	0.860766		-0.126316	0.214923	0.753644	0.579743	0.341239	0.999976
		RPL37aC	At3g60245	1.05122	9.46246e-10	1.16421	1.76752e-10	0.112984	0.999803		0.464827	0.642732	0.000260653	3.48176e-06	0.177906	0.999976
	L38	RPL38A	At2g43460	0.537554	7.25237e-05	0.843388	7.39821e-08	0.305834	0.622403		0.435252	0.327845	0.000738187	0.00976476	-0.107407	0.999976
		RPL38B	At3g59540	0.849087	8.68193e-06	1.20022	3.14757e-08	0.351135	0.794799		0.304685	0.572872	0.080593	0.00102834	0.268187	0.999976
	L39	RPL39A	At2g25210	0.756092	0.00237919	0.547083	0.0257488	-0.209009	0.999803		0.224679	0.463325	0.421543	0.0625918	0.238646	0.999976
		RPL39B	At3g02190	1.09161	4.00483e-07	0.880411	1.0583e-05	-0.211197	0.999803		0.848811	0.289844	1.55256e-05	0.124802	-0.558966	0.703712
		RPL39C	At4g31985	#N/A	#N/A	#N/A	#N/A	#N/A	#N/A		#N/A	#N/A	#N/A	#N/A	#N/A	#N/A
	L40	RPL40A	At2g36170	0.525995	0.00546978	0.867943	2.04342e-05	0.341948	0.895716		0.345015	0.31243	0.0685866	0.10658	-0.0325843	0.999976
		RPL40B	At3g52590	0.834	5.48691e-06	1.13565	3.52645e-08	0.301645	0.889073		0.436462	0.455751	0.00737351	0.0054151	0.0192888	0.999976
	L41	RPL41A	At1g56045	#N/A	#N/A	#N/A	#N/A	#N/A	#N/A		#N/A	#N/A	#N/A	#N/A	#N/A	#N/A
		RPL41C	At2g40205	#N/A	#N/A	#N/A	#N/A	#N/A	#N/A		#N/A	#N/A	#N/A	#N/A	#N/A	#N/A
		RPL41D	At3g08520	#N/A	#N/A	#N/A	#N/A	#N/A	#N/A		#N/A	#N/A	#N/A	#N/A	#N/A	#N/A
		RPL41E	At3g11120	0.572056	0.00438065	0.428133	0.0316163	-0.143923	0.999803		0.60483	0.38604	0.00237597	0.0549179	-0.21879	0.999976
		RPL41G	At3g56020	1.31159	3.85056e-06	0.834591	0.00108042	-0.476998	0.863884		0.991277	0.184235	0.000146824	0.561233	-0.807042	0.646893
	P0	RPP0A	At2g40010	1.10274	6.00754e-05	0.422004	0.113089	-0.680737	0.498621		1.53947	0.840887	3.13589e-07	0.00123084	-0.698587	0.882943
		RPP0B	At3g09200	0.455336	0.000492478	0.840328	7.20963e-08	0.384992	0.334254		0.17357	0.219645	0.19248	0.0903074	0.046075	0.999976
		RPP0C	At3g11250	0.873128	1.02027e-05	0.932457	3.53401e-06	0.0593287	0.999803		0.674198	0.420755	0.000250303	0.0184398	-0.253443	0.999976
	P1	RPP1A	At1g01100	0.766492	3.55888e-05	0.804005	1.7161e-05	0.0375131	0.999803		0.00859566	0.330632	0.975281	0.0571694	0.322036	0.999976
		RPP1B	At4g00810	0.618458	0.00162927	1.2328	1.38167e-07	0.614345	0.283078		0.71398	0.356438	0.00030532	0.0688878	-0.357542	0.999976
		RPP1C	At5g47700	0.613986	0.00167512	1.17337	2.89596e-07	0.55938	0.381297		0.386841	0.414409	0.0440515	0.0311259	0.0275684	0.999976
	P2	RPP2A	At2g27720	0.447587	0.0305058	0.764639	0.000291112	0.317053	0.997363		0.225498	0.285187	0.314475	0.189184	0.0596891	0.999976
		RPP2B	At2g27710	0.893583	2.66533e-07	1.03163	2.29479e-08	0.138047	0.999803		0.610204	0.496355	6.33459e-05	0.000775546	-0.113848	0.999976
		RPP2C	At3g28500	0.241931	0.404341	0.19799	0.513984	-0.0439407	0.999803		-0.293844	-0.0059664	0.26758	0.989813	0.287878	0.999976
		RPP2D	At3g44590	1.0679	3.98919e-08	1.36478	5.35655e-10	0.296884	0.857055		0.725304	0.74291	1.50198e-05	1.13433e-05	0.0176065	0.999976
		RPP2E	At5g40040	-0.0773862	0.798662	0.194764	0.418397	0.272151	0.999803		-0.386688	0.192733	0.0591317	0.4174	0.579421	0.831257
	P3	RPP3A	At4g25890	0.93794	2.86402e-06	1.04597	4.79978e-07	0.108033	0.999803		0.415326	0.533565	0.0180031	0.00262789	0.118239	0.999976
		RPP3B	At5g57290	0.778574	5.1106e-08	0.798314	3.23426e-08	0.0197403	0.999803		0.452475	0.592224	0.00014251	3.74309e-06	0.139749	0.999976
	Sa	RPSaA	At1g72370	0.376183	0.0039254	0.66581	4.12895e-06	0.289627	0.703529		0.310613	0.291827	0.015472	0.0236104	-0.0187859	0.999976
		RPSaB	At3g04770	1.17837	8.75051e-11	1.4752	1.72177e-12	0.296827	0.601926		1.22889	1.16014	1.82086e-11	6.29922e-11	-0.0687568	0.999976
	S2	RPS2A	At1g58380	0.516713	0.0637794	0.674817	0.0125602	0.158103	0.999803		0.25029	0.312417	0.417583	0.300566	0.0621271	0.999976
		RPS2B	At1g59359	#N/A	#N/A	#N/A	#N/A	#N/A	#N/A		#N/A	#N/A	#N/A	#N/A	#N/A	#N/A
		RPS2C	At2g41840	0.485475	0.00500096	0.718057	7.52889e-05	0.232582	0.999803		0.134944	0.195808	0.502826	0.305541	0.0608642	0.999976
		RPS2D	At3g57490	1.16722	4.71798e-06	1.36935	3.58072e-07	0.202132	0.999803		0.847617	0.848142	0.000277983	0.000293061	0.00052491	0.999976
		RPS2E	At1g58684	#N/A	#N/A	#N/A	#N/A	#N/A	#N/A		#N/A	#N/A	#N/A	#N/A	#N/A	#N/A
		RPS2F	At1g58983	#N/A	#N/A	#N/A	#N/A	#N/A	#N/A		#N/A	#N/A	#N/A	#N/A	#N/A	#N/A
	S3	RPS3A	At2g31610	1.03086	2.04485e-08	0.938366	1.0192e-07	-0.0924932	0.999803		0.494906	0.369912	0.000715851	0.0100985	-0.124994	0.999976
		RPS3B	At3g53870	0.73578	6.85406e-05	0.775354	3.17552e-05	0.0395739	0.999803		0.236003	0.255796	0.196218	0.160963	0.0197938	0.999976
		RPS3C	At5g35530	0.651607	0.000119062	1.00412	1.93096e-07	0.35251	0.726557		0.337372	0.234071	0.0349564	0.166255	-0.1033	0.999976
	S3a	RPS3aA	At3g04840	0.333485	0.00486429	0.318562	0.00649978	-0.0149232	0.999803		0.408808	0.206441	0.000612406	0.0855579	-0.202367	0.999976
		RPS3aB	At4g34670	0.851662	1.43291e-06	1.17187	6.47652e-09	0.320207	0.775676		0.293064	0.383145	0.0573101	0.0122034	0.0900809	0.999976
	S4	RPS4A	At2g17360	0.659164	0.000207662	0.909919	2.28274e-06	0.250755	0.999803		0.270211	0.196357	0.12127	0.297463	-0.0738538	0.999976
		RPS4B	At5g07090	0.639573	0.00240298	0.789188	0.000247149	0.149614	0.999803		0.477609	0.484024	0.0208561	0.0196159	0.00641474	0.999976
		RPS4D	At5g58420	1.04	2.36788e-07	1.22493	1.42998e-08	0.184938	0.999803		0.680501	0.631322	0.000100426	0.000266913	-0.0491785	0.999976
	S5	RPS5A	At2g37270	1.09614	1.82885e-07	1.38961	3.00117e-09	0.293475	0.943659		0.733613	0.470991	6.12516e-05	0.00670717	-0.262622	0.999976
		RPS5B	At3g11940	0.717188	1.18751e-05	1.09816	1.16392e-08	0.380968	0.535935		0.452583	0.390552	0.00232966	0.00839216	-0.0620311	0.999976
	S6	RPS6A	At4g31700	0.910342	1.32962e-06	0.722168	3.67261e-05	-0.188174	0.999803		0.741016	0.593203	2.27856e-05	0.000397484	-0.147813	0.999976
		RPS6B	At5g10360	0.914716	1.21356e-06	1.19164	1.41941e-08	0.276922	0.942093		0.0791591	0.4379	0.705367	0.00715031	0.358741	0.999976
	S7	RPS7A	At1g48830	0.811318	1.2451e-07	0.773158	2.67193e-07	-0.0381602	0.999803		0.551697	0.256112	3.68476e-05	0.0431813	-0.295584	0.999976
		RPS7B	At3g02560	0.675806	5.03897e-05	1.3256	9.24339e-10	0.649798	0.0699412		0.119312	0.635646	0.514667	9.7139e-05	0.516334	0.627807
		RPS7C	At5g16130	1.01266	1.3727e-06	1.21486	6.56398e-08	0.202201	0.999803		0.482608	0.543743	0.00758781	0.00289472	0.0611358	0.999976
	S8	RPS8A	At5g20290	0.706166	2.60313e-06	0.839107	1.54696e-07	0.132941	0.999803		0.255661	0.338954	0.0539647	0.0100985	0.0832931	0.999976
		RPS8B	At5g59240	0.551273	0.000100548	0.972936	1.55867e-08	0.421663	0.291918		0.322371	0.663009	0.0153582	7.06334e-06	0.340638	0.984825
	S9	RPS9B	At5g15200	0.568099	0.00138251	1.02644	5.1968e-07	0.458339	0.506107		0.28173	0.477406	0.114716	0.00608825	0.195677	0.999976
		RPS9C	At5g39850	1.09617	1.62706e-07	0.678871	0.000164227	-0.417297	0.615172		0.332592	0.306243	0.0552358	0.0825614	-0.0263493	0.999976
	S10	RPS10A	At4g25740	0.634799	0.00054748	0.72263	0.000111652	0.0878307	0.999803		0.102766	0.313372	0.644555	0.0853156	0.210606	0.999976
		RPS10B	At5g41520	0.452721	0.000354194	1.04734	8.33076e-10	0.594614	0.0247871		0.372601	0.630843	0.00230065	3.737e-06	0.258242	0.999976
		RPS10C	At5g52650	0.797729	6.99939e-05	0.98347	3.38592e-06	0.185741	0.999803		0.197858	0.606287	0.342181	0.00143362	0.408429	0.999976
	S11	RPS11A	At3g48930	0.926821	2.03834e-06	0.923214	1.98882e-06	-0.00360685	0.999803		0.533741	0.45115	0.00182597	0.00807915	-0.0825904	0.999976
		RPS11B	At4g30800	1.16208	5.4703e-08	1.12152	9.69454e-08	-0.0405619	0.999803		0.327571	0.79972	0.0579614	1.71712e-05	0.472149	0.869324
		RPS11C	At5g23740	0.711673	0.000193436	1.11513	2.82257e-07	0.403455	0.717955		0.313975	0.306753	0.0899601	0.101651	-0.00722182	0.999976
	S12	RPS12A	At1g15930	0.346608	0.118611	1.36399	1.20743e-07	1.01738	0.0267427		0.133312	0.272563	0.609353	0.234326	0.139251	0.999976
		RPS12C	At2g32060	1.19934	2.49092e-07	1.34563	3.44628e-08	0.146293	0.999803		0.5731	0.580783	0.00307752	0.00284897	0.00768368	0.999976
	S13	RPS13A	At3g60770	0.67692	5.872e-05	0.918886	6.09886e-07	0.241967	0.999803		0.272754	0.428675	0.0883543	0.00645179	0.155921	0.999976
		RPS13B	At4g00100	0.531183	0.00151565	0.843855	4.42692e-06	0.312673	0.860798		0.351557	0.425451	0.0319255	0.00946892	0.0738938	0.999976
	S14	RPS14A	At2g36160	0.694389	2.41424e-05	0.91953	3.16623e-07	0.225141	0.999803		0.47913	0.52357	0.00161625	0.000687993	0.0444409	0.999976
		RPS14B	At3g11510	0.648285	0.00039823	1.06299	3.70791e-07	0.414706	0.650173		0.408358	0.38011	0.020079	0.0317126	-0.0282479	0.999976
		RPS14C	At3g52580	0.419945	0.00520654	0.63924	5.53532e-05	0.219294	0.999803		0.37055	0.53818	0.0123308	0.000429878	0.16763	0.999976
	S15	RPS15A	At1g04270	1.02206	1.03077e-07	1.12954	1.82012e-08	0.107485	0.999803		0.524757	0.470117	0.000936711	0.0028352	-0.0546404	0.999976
		RPS15B	At5g09490	0.223678	0.352205	0.026515	0.9397	-0.197163	0.999803		0.0903064	0.125573	0.739571	0.649466	0.035267	0.999976
		RPS15C	At5g09500	0.184481	0.4588	0.038781	0.908001	-0.1457	0.999803		0.180644	0.0812786	0.443943	0.788181	-0.0993649	0.999976
		RPS15D	At5g09510	0.965853	9.77567e-05	1.33351	8.82556e-07	0.367659	0.99163		0.737103	0.802708	0.00170052	0.000752977	0.0656052	0.999976
		RPS15E	At5g43640	#N/A	#N/A	#N/A	#N/A	#N/A	#N/A		#N/A	#N/A	#N/A	#N/A	#N/A	#N/A
		RPS15F	At5g63070	0.289879	0.136531	-0.178316	0.41088	-0.468194	0.548873		0.0662751	0.12746	0.788867	0.588145	0.0611844	0.999976
	S15a	RPS15aA	At1g07770	-0.0760218	0.764374	1.25601	1.62694e-08	1.33203	0.000238363		-0.0537624	0.622219	0.822361	0.000458912	0.675981	0.384293
		RPS15aB	At2g19720	0.749951	0.00123492	0.557736	0.0137778	-0.192216	0.999803		0.171097	0.279112	0.524472	0.262081	0.108014	0.999976
		RPS15aC	At2g39590	-0.259551	0.272828	-0.517202	0.0142968	-0.257651	0.999803		-0.441172	-0.161084	0.0371311	0.542556	0.280088	0.999976
		RPS15aD	At3g46040	0.398838	0.0264541	0.836621	1.5802e-05	0.437783	0.592932		0.254024	0.301789	0.171708	0.0985138	0.0477652	0.999976
		RPS15aE	At4g29430	0.732611	0.000372393	0.924751	1.81616e-05	0.19214	0.999803		0.102878	0.467041	0.684957	0.0183185	0.364162	0.999976
		RPS15aF	At5g59850	0.851934	4.69672e-07	0.853362	4.38306e-07	0.00142803	0.999803		0.683003	0.390649	1.13798e-05	0.00635375	-0.292354	0.999976
	S16	RPS16A	At2g09990	0.981455	0.00125753	1.02799	0.000712804	0.0465379	0.999803		0.400818	0.424559	0.202652	0.178643	0.0237409	0.999976
		RPS16B	At3g04230	0.286458	0.0386377	0.754587	1.38301e-06	0.468128	0.207156		0.268239	0.570046	0.0497273	7.27909e-05	0.301807	0.999976
		RPS16C	At5g18380	0.773093	0.0219435	1.43112	5.66448e-05	0.658022	0.831079		0.383483	0.764251	0.292213	0.0219821	0.380768	0.999976
	S17	RPS17A	At2g04390	#N/A	#N/A	#N/A	#N/A	#N/A	#N/A		#N/A	#N/A	#N/A	#N/A	#N/A	#N/A
		RPS17B	At2g05220	#N/A	#N/A	#N/A	#N/A	#N/A	#N/A		#N/A	#N/A	#N/A	#N/A	#N/A	#N/A
		RPS17C	At3g10610	1.00996	7.09256e-07	1.38294	3.37049e-09	0.372982	0.750447		0.7502	0.750939	4.66575e-05	4.91253e-05	0.000739149	0.999976
		RPS17D	At5g04800	0.569982	0.0521638	0.767654	0.00729517	0.197672	0.999803		0.0296262	0.240783	0.946607	0.488615	0.211157	0.999976
	S18	RPS18A	At1g22780	0.921951	4.20656e-05	1.18361	9.86476e-07	0.261658	0.999803		0.491089	0.503282	0.0182283	0.0158206	0.0121928	0.999976
		RPS18B	At1g34030	0.852996	7.39566e-06	1.25976	1.24543e-08	0.40676	0.639683		0.4762	0.506059	0.00514398	0.00317401	0.0298589	0.999976
		RPS18C	At4g09800	-0.013324	0.968837	0.899217	1.70434e-05	0.912541	0.0288834		-0.256767	0.167627	0.205822	0.465398	0.424394	0.999976
	S19	RPS19A	At3g02080	0.393171	0.0337289	1.32356	1.62121e-08	0.930392	0.0186092		-0.178438	0.404581	0.384587	0.0266639	0.58302	0.650135
		RPS19B	At5g15520	0.414958	0.010165	0.584119	0.000397718	0.169162	0.999803		0.144613	0.385658	0.429543	0.0158722	0.241046	0.999976
		RPS19C	At5g61170	1.04914	4.97906e-07	1.19651	5.44676e-08	0.147371	0.999803		0.736757	0.709457	7.34045e-05	0.000126637	-0.0273002	0.999976
	S20	RPS20A	At3g45030	0.608531	0.0216499	1.20891	2.15029e-05	0.600382	0.684788		0.413805	0.641973	0.125549	0.0141755	0.228168	0.999976
		RPS20B	At3g47370	1.0614	1.63788e-06	1.21489	1.7582e-07	0.153489	0.999803		0.589744	0.455002	0.00225213	0.0180023	-0.134742	0.999976
		RPS20C	At5g62300	0.262269	0.232345	0.924709	2.01537e-05	0.662439	0.246216		0.347666	0.451744	0.0867912	0.0236312	0.104078	0.999976
	S21	RPS21B	At3g53890	0.801708	6.57288e-05	0.806524	5.61003e-05	0.00481632	0.999803		0.377499	0.429902	0.0452163	0.0221421	0.0524028	0.999976
		RPS21C	At5g27700	0.443662	0.0023977	0.911113	1.66948e-07	0.467451	0.264362		-0.0674341	0.285044	0.717047	0.050068	0.352478	0.999976
	S23	RPS23A	At3g09680	0.678918	0.00049609	0.924075	9.01661e-06	0.245156	0.999803		0.427059	0.437766	0.0229961	0.0201787	0.0107068	0.999976
		RPS23B	At5g02960	0.638513	2.77201e-05	1.08297	5.62869e-09	0.444455	0.289652		0.163245	0.179031	0.28496	0.240536	0.0157857	0.999976
	S24	RPS24A	At3g04920	0.695626	4.03503e-05	0.858245	1.7498e-06	0.162619	0.999803		0.447241	0.436366	0.00433341	0.00554442	-0.0108751	0.999976
		RPS24B	At5g28060	0.323691	0.0324202	1.13497	7.03282e-09	0.811282	0.0112786		0.197521	0.37462	0.211615	0.0118024	0.177099	0.999976
	S25	RPS25A	At2g16360	0.089813	0.750633	0.0649333	0.825463	-0.0248797	0.999803		0.0793655	0.291972	0.759105	0.154538	0.212606	0.999976
		RPS25B	At2g21580	0.875424	1.33163e-06	1.03349	8.2535e-08	0.158068	0.999803		0.447757	0.389371	0.00419064	0.0127822	-0.0583863	0.999976
		RPS25E	At4g39200	0.247578	0.208595	1.11691	2.48232e-07	0.869337	0.0269063		-0.100558	0.387027	0.660016	0.0329675	0.487585	0.897308
		RPS25D	At4g34555	1.02366	6.52947e-08	0.800192	3.3322e-06	-0.223471	0.999803		0.592373	0.554169	0.000180019	0.000414635	-0.0382038	0.999976
	S26	RPS26A	At2g40510	0.521079	0.0557119	0.828618	0.00196578	0.307539	0.999803		0.471566	0.231962	0.0801612	0.465712	-0.239603	0.999976
		RPS26B	At2g40590	0.771287	0.000483965	0.535671	0.0119671	-0.235617	0.999803		0.220282	0.238132	0.354876	0.321014	0.0178503	0.999976
		RPS26C	At3g56340	0.822446	1.01039e-05	1.2206	1.63141e-08	0.398156	0.645899		0.407405	0.543047	0.014927	0.00142211	0.135642	0.999976
	S27	RPS27A	At2g45710	0.91198	4.3141e-06	0.624545	0.000540062	-0.287435	0.963703		0.567988	0.604214	0.00137305	0.000764384	0.0362261	0.999976
		RPS27B	At3g61110	0.457734	0.00952066	0.672341	0.00022212	0.214608	0.999803		0.0363039	0.198184	0.886821	0.311898	0.16188	0.999976
		RPS27C	At3g61111	0.0294648	0.938657	0.177579	0.539141	0.148115	0.999803		0.75943	0.350376	0.00112238	0.147915	-0.409054	0.999976
		RPS27D	At5g47930	0.917325	1.85183e-06	0.71252	6.36956e-05	-0.204806	0.999803		0.477757	0.350899	0.00429655	0.0374249	-0.126857	0.999976
	S27a	RPS27aA	At1g23410	0.53059	0.0284927	0.497937	0.0383481	-0.0326531	0.999803		0.346152	0.437201	0.165724	0.0726576	0.0910491	0.999976
		RPS27aB	At2g47110	0.673973	0.0102116	1.24586	1.26765e-05	0.571891	0.728079		0.428442	0.471016	0.108072	0.0761675	0.0425734	0.999976
		RPS27aC	At3g62250	0.702771	0.0012781	1.1971	1.15233e-06	0.494331	0.667448		0.377974	0.460499	0.0810581	0.0315207	0.0825255	0.999976
		RPS27aB	At2g47110	0.673973	0.0102116	1.24586	1.26765e-05	0.571891	0.728079		0.428442	0.471016	0.108072	0.0761675	0.0425734	0.999976
	S28	RPS28A	At3g10090	0.897881	9.53846e-05	1.0968	5.65935e-06	0.198922	0.999803		0.60692	0.663597	0.00497516	0.0023656	0.0566767	0.999976
		RPS28B	At5g03850	0.737881	3.05508e-05	0.871534	2.5064e-06	0.133653	0.999803		0.434216	0.739183	0.00755552	2.58406e-05	0.304967	0.999976
		RPS28C	At5g64140	0.948639	5.65498e-06	0.973681	3.51085e-06	0.0250424	0.999803		0.372472	0.624453	0.0465111	0.000985812	0.251981	0.999976
	S29	RPS29A	At3g43980	0.639195	0.00450243	0.488462	0.0285323	-0.150733	0.999803		0.175921	0.291415	0.501512	0.225738	0.115494	0.999976
		RPS29B	At3g44010	0.644285	0.000551534	1.12985	2.01989e-07	0.485565	0.488101		0.339316	0.46977	0.0623718	0.00923391	0.130455	0.999976
		RPS29C	At4g33865	0.688083	0.0107587	1.05199	0.000167103	0.363906	0.999803		0.314269	0.453602	0.279399	0.0997238	0.139334	0.999976
	S30	RPS30A	At2g19750	0.758979	9.04098e-06	0.850817	1.46104e-06	0.091838	0.999803		0.608702	0.482913	0.00014303	0.00188988	-0.12579	0.999976
		RPS30B	At4g29390	0.583146	0.000224897	0.647204	5.6809e-05	0.064058	0.999803		0.357199	0.308782	0.0174722	0.0423715	-0.0484163	0.999976
		RPS30C	At5g56670	0.935549	1.93366e-05	1.18259	5.15711e-07	0.247039	0.999803		0.576456	0.385011	0.00393008	0.0577772	-0.191444	0.999976
	RACK1	RACK1A	At1g18080	0.48697	0.000878672	0.640435	3.07417e-05	0.153465	0.999803		0.249362	0.21049	0.0853392	0.161562	-0.038872	0.999976
		RACK1B	At1g48630	1.28029	4.06314e-08	1.35786	1.46012e-08	0.0775666	0.999803		1.00277	0.79632	1.77078e-06	5.3877e-05	-0.20645	0.999976
		RACK1C	At3g18130	1.70615	2.08707e-08	1.69789	2.30971e-08	-0.00826058	0.999803		1.19548	1.06868	5.59051e-06	2.98854e-05	-0.126791	0.999976
