# Supplementary material for: Increased sucrose levels mediate selective mRNA translation in Arabidopsis
Source: BMC Plant Biol. 2014 Nov 18;14:306. doi: 10.1186/s12870-014-0306-3 (PMC4252027; doi:10.1186/s12870-014-0306-3)
Supplement: Additional file 10: Table S5. — Primer sequences used for real time qRT-PCR. [file 12870_2014_306_MOESM10_ESM.xlsx]

## Sheet: Sheet1
	Table S5 Primer sequences used for real time qRT-PCR
	gene	annotation	forward	reverse
	LUC	spike-in normalization mRNA	CCAGGGATTTCAGTCGATGT	AATCTGACGCAGGCAGTTCT
	18S rRNA		CGTTAACGAACGAGACCTCA	CCCAGAACATCTAAGGGCAT
	26S rRNA		GAACTTTGAAGGCCGAAGAG	ATCGACTAACCCATGTGCAA
	AT1G51200	A20/AN1-like zinc finger family protein	GGCAAACAGAAATGGACCAC	AACACATGTTCATTGTGGCAG
	AT1G15930	Ribosomal protein L7Ae	TGCAACCAGCCTGATTATGTC	CAATCTTGCAGAGACCAGCC
	AT1G73530	RNA-binding family protein	GAACCGGCGTAATTTCTGCT	AAAGAAAGCCCACTGACATAGAG
	AT2G29400	type one protein phosphatase 1	GATCTGCGGTGATATTCATGGG	TTGCCACGGTCAACATAATCAC
	AT3G14600	Ribosomal protein L18ae/LX family protein	GTCCAAGTTCTGGTACTTCATGAG	AGATCCCGTAGTTCTTGATGGT
	AT1G07670	endomembrane-type CA-ATPase 4	TGTTGCTTTACTCATCCTTGCT	CATTCATCTTTCTATCACGGGCT
	AT4G39510	cytochrome P450	AAGTCTCCTATAAAGCCAGATGTG	CAAACCGCTCTCATCCTTCC
	AT3G01050	membrane-anchored ubiquitin-fold protein 1 precursor	ATATCGGTCCTAAAGCATTCCC	CTGTTCTCCAATACCTTCCCT
	AT3G25940	TFIIB zinc-binding protein	TGAGGATATCAGAAGAGAACTAGG	CAGCTGATCTCGTCTGTCTG
	AT4G21320	Aldolase-type TIM barrel family protein	CGTTATGGTCCAAATGTGAATCTC	GAGGAACTGAGAACAGATTGG
